# Supplementary material for: CSTF2 mediated mRNA N6-methyladenosine modification drives pancreatic ductal adenocarcinoma m6A subtypes
Source: Nat Commun. 2023 Oct 10;14:6334. doi: 10.1038/s41467-023-41861-y (PMC10564946; doi:10.1038/s41467-023-41861-y)
Supplement: Supplementary file 3 — Supplementary Data 1 [file 41467_2023_41861_MOESM3_ESM.xlsx]

## Sheet: Supplementary Data 1
Supplementary Data 1. Data quality information for m6A-seq in tissues.
Sample ID	N peak number	T peak number	N Input unique mapping	N Ip unique mapping	T Input unique mapping	T Ip unique mapping	Note
PDAC_01	NA	15692	NA	NA	30955705	23494193	Unpaired
PDAC_02	NA	5540	NA	NA	7337338	7936845	Unpaired
PDAC_03	NA	15157	NA	NA	16279755	27321364	Unpaired
PDAC_04	NA	14823	NA	NA	24571494	34699314	Unpaired
PDAC_05	9838	10307	26792173	23892113	15991733	25872252	Paired
PDAC_06	10640	715	14041749	15645075	1800574	1985013	Paired
PDAC_07	NA	9340	NA	NA	24289544	28663374	Unpaired
PDAC_08	NA	5161	NA	NA	12979049	16627997	Unpaired
PDAC_09	4616	6873	18652446	16416807	8137827	7663566	Paired
PDAC_10	NA	381	NA	NA	3926599	7448334	Unpaired
PDAC_11	NA	718	NA	NA	9873598	24466801	Unpaired
PDAC_12	NA	5927	NA	NA	19012627	24469180	Unpaired
PDAC_13	804	7849	1881370	3473437	9161544	14856866	Paired
PDAC_14	919	13857	1315404	4962217	17103612	25207546	Paired
PDAC_15	18698	19080	21260726	31461434	23999471	39496041	Paired
PDAC_16	2738	5492	2984689	4489874	5505463	6205117	Paired
PDAC_17	255	434	1980468	3399476	1346259	2392840	Paired
PDAC_18	NA	1918	NA	NA	3548236	7044847	Unpaired
PDAC_19	591	609	2165086	5883827	2028756	3952131	Paired
PDAC_20	491	919	2561778	4344570	5717830	13262876	Paired
PDAC_21	NA	977	NA	NA	2561778	4344570	Unpaired
PDAC_22	NA	3923	NA	NA	15814780	24558306	Unpaired
PDAC_23	10444	4015	11461898	23328855	4300275	9108860	Paired
PDAC_24	624	7812	1581449	3509264	12716286	19028994	Paired
PDAC_25	559	580	1742694	4999341	2418408	5515165	Paired
PDAC_26	1461	7045	4496106	5012385	2454496	4274129	Paired
PDAC_27	254	2049	9043558	20958242	20658770	26024688	Paired
PDAC_28	3010	3452	7231039	6926525	10214915	8034624	Paired
PDAC_29	NA	3622	NA	NA	9751523	11986055	Unpaired
PDAC_30	20654	23189	20049742	19619737	21474764	27309930	Paired
PDAC_31	NA	8200	NA	NA	23548678	16289421	Unpaired
PDAC_32	NA	1455	NA	NA	3604826	6339727	Unpaired
PDAC_33	8421	4293	10799311	13439639	6044219	7885780	Paired
PDAC_34	NA	2199	NA	NA	3887059	5632220	Unpaired
PDAC_35	1188	2054	4838581	9367013	4343252	8888213	Paired
PDAC_36	785	1430	2939536	6286326	5625208	10322749	Paired
PDAC_37	714	1675	4994718	6726760	8274224	10807171	Paired
PDAC_38	2415	1145	7635909	11524092	4120891	4558886	Paired
PDAC_39	NA	6738	NA	NA	6479321	6865735	Unpaired
PDAC_40	NA	9959	NA	NA	8713954	8273985	Unpaired
PDAC_41	1869	450	3470651	8838970	3413674	10138436	Paired
PDAC_42	4396	9558	2272728	4157140	13241573	18571354	Paired
PDAC_43	1884	653	7687901	10059190	5309981	9167033	Paired
PDAC_44	4415	5348	14725532	21940102	12402070	15905478	Paired
PDAC_45	NA	1223	NA	NA	5942270	8611723	Unpaired
PDAC_46	7340	19825	5275242	6569048	29784144	19440609	Paired
PDAC_47	17615	10704	14758811	8533026	7765859	4441536	Paired
PDAC_48	NA	4879	NA	NA	10186561	16833770	Unpaired
PDAC_49	NA	6169	NA	NA	5906124	9437904	Unpaired
PDAC_50	NA	4965	NA	NA	27538056	22282611	Unpaired
PDAC_51	8853	13211	6173829	8445224	9444849	9406150	Paired
PDAC_52	19326	18574	31971025	22297293	36246270	30172125	Paired
PDAC_53	NA	2865	NA	NA	5124951	8708275	Unpaired
PDAC_54	NA	4447	NA	NA	6926014	11673920	Unpaired
PDAC_55	NA	24612	NA	NA	20547085	14659926	Unpaired
PDAC_56	NA	6792	NA	NA	9143828	12452433	Unpaired
PDAC_57	10308	9871	7002271	4904016	8435260	4270000	Paired
PDAC_58	NA	22166	NA	NA	18817686	25256625	Unpaired
PDAC_59	3367	9251	4066303	6881872	8286321	11156809	Paired
PDAC_60	NA	2321	NA	NA	8231621	11580782	Unpaired
PDAC_61	NA	4756	NA	NA	27562282	28322432	Unpaired
PDAC_62	2290	3869	11130344	16623633	17254227	22301807	Paired
PDAC_63	NA	2368	NA	NA	7221800	11264972	Unpaired
PDAC_64	NA	2182	NA	NA	10768111	46886582	Unpaired
PDAC_65	NA	3234	NA	NA	8959412	9900540	Unpaired
