# Supplementary material for: CSTF2 mediated mRNA N6-methyladenosine modification drives pancreatic ductal adenocarcinoma m6A subtypes
Source: Nat Commun. 2023 Oct 10;14:6334. doi: 10.1038/s41467-023-41861-y (PMC10564946; doi:10.1038/s41467-023-41861-y)
Supplement: Supplementary file 4 — Supplementary Data 2 [file 41467_2023_41861_MOESM4_ESM.xlsx]

## Sheet: Supplementary Data 2
Supplementary Data 2. Total m6As identified by m6A sequencing in 65 PDAC tumor and 33 normal tissue samples
m6A1	Ensembl gene ID	Strand	Gene symbol	RNA type2	Region3	In RMBASE database
chr5:83474112-83474417	ENSG00000038427.15	+	VCAN	mRNA	intron	No
chr6:121446996-121448292	ENSG00000152661.7	+	GJA1	mRNA	CDS	Yes
chr1:232031089-232031593	ENSG00000162946.20	+	DISC1	mRNA	intron	No
chr15:70049185-70050201	ENSG00000140332.15	-	TLE3	mRNA	3UTR	Yes
chr16:56943144-56943504	ENSG00000051108.14	+	HERPUD1	mRNA	Stop codon	Yes
chr8:122925566-122926017	ENSG00000178764.7	+	ZHX2	mRNA	intron	No
chr6:36200516-36200955	ENSG00000096070.19	+	BRPF3	mRNA	CDS	Yes
chr17:50279266-50279907	ENSG00000167105.7	+	TMEM92	mRNA	3UTR	Yes
chr10:118754401-118755017	ENSG00000151893.14	-	CACUL1	mRNA	CDS	Yes
chr20:47501928-47502251	ENSG00000124151.18	+	NCOA3	mRNA	intron	No
chrY:7295595-7295925	ENSG00000099725.14	+	PRKY	psRNA	intron	No
chr10:70145512-70146621	ENSG00000156521.13	-	TYSND1	mRNA	CDS	Yes
chr1:28149518-28150171	ENSG00000169403.11	-	PTAFR	mRNA	3UTR	Yes
chr19:49933362-49933923	ENSG00000169136.9	+	ATF5	mRNA	3UTR	Yes
chr16:11178404-11179112	ENSG00000038532.14	+	CLEC16A	mRNA	Stop codon	Yes
chr17:30184639-30185822	ENSG00000126653.16	+	NSRP1	mRNA	3UTR	Yes
chr1:41544517-41545855	ENSG00000127124.14	-	HIVEP3	mRNA	intron	No
chr19:38327174-38327753	ENSG00000099337.4	+	KCNK6	mRNA	Stop codon	Yes
chr7:6689001-6689555	ENSG00000164631.18	-	ZNF12	mRNA	3UTR	Yes
chr17:35471764-35472628	ENSG00000205045.8	-	SLFN12L	LncRNA	intron	No
chr14:99173952-99176207	ENSG00000127152.17	-	BCL11B	mRNA	CDS	Yes
chr4:150256224-150257136	ENSG00000170390.15	+	DCLK2	mRNA	3UTR	Yes
chr4:122743374-122744060	ENSG00000181004.9	+	BBS12	mRNA	CDS	Yes
chr19:51965535-51966224	ENSG00000256683.6	-	ZNF350	mRNA	CDS	Yes
chr10:86936403-86937238	ENSG00000173269.13	-	MMRN2	mRNA	Stop codon	Yes
chr2:127701335-127702905	ENSG00000173349.5	+	SFT2D3	mRNA	Stop codon	Yes
chr5:141383318-141385146	ENSG00000253910.2	+	PCDHGB2	mRNA	intron	Yes
chr2:197310283-197310799	ENSG00000283224.1	-	AC013264.1	mRNA	intron	Yes
chr10:113780514-113781000	ENSG00000148735.14	+	PLEKHS1	mRNA	Stop codon	No
chr5:177595206-177595621	ENSG00000184840.11	+	TMED9	mRNA	Stop codon	Yes
chr5:76403194-76403714	ENSG00000145703.15	+	IQGAP2	mRNA	5UTR	Yes
chr5:179079246-179080106	ENSG00000177932.6	+	ZNF354C	mRNA	CDS	Yes
chr20:18056540-18057046	ENSG00000125850.10	-	OVOL2	mRNA	CDS	Yes
chrX:69162664-69163259	ENSG00000181191.11	-	PJA1	mRNA	CDS	Yes
chr1:111204010-111204513	ENSG00000162777.16	-	DENND2D	mRNA	intron	Yes
chr19:11616744-11618719	ENSG00000198551.9	+	ZNF627	mRNA	3UTR	Yes
chr2:173221311-173221644	ENSG00000091436.16	+	AC013461.1	mRNA	Stop codon	Yes
chr5:61377568-61377941	ENSG00000130449.5	+	ZSWIM6	mRNA	intron	No
chr2:24768168-24769141	ENSG00000084676.15	+	NCOA1	mRNA	3UTR	Yes
chr19:55691607-55692162	ENSG00000063245.14	+	EPN1	mRNA	CDS	Yes
chr10:84513445-84514341	ENSG00000107771.15	+	CCSER2	mRNA	CDS	Yes
chr4:128061311-128062347	ENSG00000138709.17	+	LARP1B	mRNA	intron	No
chr17:31318021-31319059	ENSG00000126860.11	-	EVI2A	mRNA	CDS	Yes
chr1:11920080-11920416	ENSG00000116685.15	-	KIAA2013	mRNA	Stop codon	Yes
chr22:50224036-50224541	ENSG00000128159.11	-	TUBGCP6	mRNA	intron	Yes
chr19:43501592-43502244	ENSG00000176531.10	-	PHLDB3	mRNA	intron	Yes
chr19:3777983-3778506	ENSG00000007264.14	-	MATK	mRNA	Stop codon	Yes
chr17:7314311-7314587	ENSG00000261915.6	-	RP11-542C16.2	mRNA	intron	Yes
chr22:19330841-19331535	ENSG00000100084.14	-	HIRA	mRNA	3UTR	Yes
chr15:63121771-63122318	ENSG00000103642.11	+	LACTB	mRNA	CDS	No
chr11:130914351-130914833	ENSG00000120451.10	-	SNX19	mRNA	intron	Yes
chr14:77616397-77616710	ENSG00000100596.6	-	SPTLC2	mRNA	CDS	Yes
chr18:21006267-21006759	ENSG00000067900.7	-	ROCK1	mRNA	CDS	Yes
chr11:1249616-1251676	ENSG00000117983.17	+	MUC5B	mRNA	CDS	Yes
chr10:89305981-89307683	ENSG00000119922.9	+	IFIT2	mRNA	CDS	Yes
chr13:21045604-21046202	ENSG00000150457.8	-	LATS2	mRNA	CDS	Yes
chr19:57290636-57291476	ENSG00000197714.8	+	ZNF460	mRNA	CDS	Yes
chr7:27143046-27143662	ENSG00000106004.4	-	HOXA5	mRNA	CDS	Yes
chr3:122740332-122740870	ENSG00000169087.10	-	HSPBAP1	mRNA	CDS	Yes
chr19:6368459-6368842	ENSG00000125656.8	+	CLPP	mRNA	3UTR	Yes
chr19:50797797-50798975	ENSG00000167747.13	-	C19orf48	mRNA	intron	Yes
chr15:88626161-88626739	ENSG00000181026.14	+	AEN	mRNA	CDS	Yes
chr1:25361754-25362211	ENSG00000183726.10	+	TMEM50A	mRNA	3UTR	Yes
chr10:657096-658119	ENSG00000151240.16	-	DIP2C	mRNA	intron	No
chr4:186104705-186105603	ENSG00000109794.13	+	FAM149A	mRNA	intron	Yes
chr22:20997257-20998009	ENSG00000099949.18	+	LZTR1	mRNA	3UTR	Yes
chr3:18394424-18394923	ENSG00000182568.16	-	SATB1	mRNA	CDS	Yes
chr15:40621696-40622271	ENSG00000137812.19	+	CASC5	mRNA	CDS	Yes
chr4:3430513-3431223	ENSG00000159788.18	+	RGS12	mRNA	CDS	Yes
chr3:105658683-105659230	ENSG00000114423.18	-	CBLB	mRNA	Stop codon	Yes
chrX:41922960-41923626	ENSG00000147044.20	-	CASK	mRNA	5UTR	Yes
chr3:127680050-127680638	ENSG00000114626.17	+	ABTB1	mRNA	CDS	Yes
chr12:132077346-132078823	ENSG00000183495.13	+	EP400	mRNA	3UTR	Yes
chr20:4014985-4015600	ENSG00000101236.16	-	RNF24	mRNA	intron	No
chr2:74458344-74458689	ENSG00000274049.4	+	INO80B-WBP1	mRNA	intron	Yes
chr16:56424979-56425510	ENSG00000159461.14	-	AMFR	mRNA	CDS	Yes
chr1:31937380-31938452	ENSG00000184007.18	-	PTP4A2	mRNA	intron	Yes
chr7:65957314-65957702	ENSG00000196715.5	+	VKORC1L1	mRNA	3UTR	Yes
chr11:107428727-107429554	ENSG00000152404.15	-	CWF19L2	mRNA	CDS	Yes
chrX:47483557-47484024	ENSG00000196741.5	+	LINC01560	LncRNA	exon	Yes
chr6:29926527-29927075	ENSG00000227262.3	-	HCG4B	psRNA	exon	Yes
chr17:76399499-76399884	ENSG00000175931.12	-	UBE2O	mRNA	CDS	Yes
chr17:30248840-30249165	ENSG00000108578.14	-	BLMH	mRNA	3UTR	Yes
chr13:97464142-97464743	ENSG00000125249.6	+	RAP2A	mRNA	3UTR	Yes
chr3:52784161-52784631	ENSG00000055957.10	+	ITIH1	mRNA	Stop codon	No
chr13:36304253-36304616	ENSG00000133104.12	-	SPG20	mRNA	Stop codon	Yes
chr17:45241005-45241950	ENSG00000184922.13	+	FMNL1	mRNA	CDS	Yes
chr3:45547421-45548204	ENSG00000011376.9	+	LARS2	mRNA	3UTR	Yes
chr1:109928830-109930147	ENSG00000184371.13	+	CSF1	mRNA	3UTR	Yes
chr2:197804602-197805432	ENSG00000115896.15	+	PLCL1	mRNA	5UTR	Yes
chr12:121184371-121186578	ENSG00000089041.16	+	P2RX7	mRNA	3UTR	Yes
chr7:7243595-7243976	ENSG00000106392.10	+	C1GALT1	mRNA	Stop codon	Yes
chr2:73075279-73075722	ENSG00000135631.16	-	RAB11FIP5	mRNA	Stop codon	Yes
chr11:83157129-83157622	ENSG00000165494.11	+	PCF11	mRNA	5UTR	Yes
chr7:83134210-83135134	ENSG00000186472.19	-	PCLO	mRNA	CDS	Yes
chr12:57475423-57476146	ENSG00000123329.17	-	ARHGAP9	mRNA	Stop codon	Yes
chr15:41826659-41826970	ENSG00000137802.13	+	MAPKBP1	mRNA	3UTR	Yes
chr7:114922126-114923278	ENSG00000135272.9	+	MDFIC	mRNA	intron	Yes
chr21:26844097-26845401	ENSG00000154734.14	-	ADAMTS1	mRNA	CDS	Yes
chr4:145760588-145761492	ENSG00000151612.15	-	ZNF827	mRNA	3UTR	Yes
chr2:242002937-242003304	ENSG00000233806.7	+	LINC01237	LncRNA	intron	Yes
chr3:133587908-133588753	ENSG00000091527.15	+	CDV3	mRNA	3UTR	Yes
chr20:760582-761287	ENSG00000101276.14	-	SLC52A3	mRNA	Stop codon	Yes
chr2:218781748-218782368	ENSG00000135929.8	+	CYP27A1	mRNA	5UTR	Yes
chr5:43034126-43034574	ENSG00000272382.1	+	CTD-2035E11.4	LncRNA	exon	Yes
chr17:65559819-65560322	ENSG00000168646.12	-	AXIN2	mRNA	intron	No
chr5:179082762-179083329	ENSG00000177932.6	+	ZNF354C	mRNA	3UTR	Yes
chr15:33066615-33067078	ENSG00000248905.8	-	FMN1	mRNA	intron	Yes
chr11:47261200-47262023	ENSG00000025434.18	+	NR1H3	mRNA	CDS	Yes
chr8:67158354-67158739	ENSG00000104218.14	+	CSPP1	mRNA	Stop codon	Yes
chr12:12329872-12330840	ENSG00000111261.13	-	MANSC1	mRNA	CDS	Yes
chr7:155964431-155965555	ENSG00000204876.4	+	AC021218.2	LncRNA	exon	Yes
chr3:151442969-151443763	ENSG00000152580.8	-	IGSF10	mRNA	CDS	Yes
chr7:99657558-99658191	ENSG00000106258.13	-	CYP3A5	mRNA	intron	No
chr1:200848024-200848482	ENSG00000118200.14	+	CAMSAP2	mRNA	CDS	Yes
chr1:154988190-154988857	ENSG00000160688.18	+	FLAD1	mRNA	CDS	Yes
chr9:135821571-135821965	ENSG00000130559.18	-	CAMSAP1	mRNA	CDS	Yes
chr12:26832495-26833251	ENSG00000123104.11	-	ITPR2	mRNA	5UTR	Yes
chr7:26185309-26186112	ENSG00000050344.8	+	NFE2L3	mRNA	Stop codon	Yes
chr6:16762342-16762899	ENSG00000229931.1	+	RP1-151F17.1	LncRNA	exon	Yes
chr16:25031780-25032391	ENSG00000262587.2	+	RP11-266L9.4	psRNA	exon	Yes
chr3:190308088-190308458	ENSG00000163347.5	-	CLDN1	mRNA	Stop codon	Yes
chr19:48196989-48197537	ENSG00000185453.12	+	C19orf68	mRNA	Stop codon	Yes
chr4:3378182-3378742	ENSG00000159788.18	+	RGS12	mRNA	intron	Yes
chr9:98732107-98732592	ENSG00000165138.17	-	ANKS6	mRNA	3UTR	Yes
chr7:155713300-155713688	ENSG00000184863.10	+	RBM33	mRNA	intron	No
chr1:180935029-180936723	ENSG00000135835.10	+	KIAA1614	mRNA	CDS	Yes
chr15:82849600-82850034	ENSG00000103942.12	-	HOMER2	mRNA	Stop codon	Yes
chr22:40076886-40077221	ENSG00000100354.20	+	TNRC6B	mRNA	intron	No
chr18:244293-245863	ENSG00000079134.11	-	THOC1	mRNA	intron	Yes
chr18:7673494-7674048	ENSG00000173482.16	+	PTPRM	mRNA	intron	No
chr11:59211701-59212945	ENSG00000197629.5	-	MPEG1	mRNA	CDS	Yes
chr20:3865732-3866441	ENSG00000088888.17	+	MAVS	mRNA	Stop codon	Yes
chr13:85795344-85796335	ENSG00000184564.8	-	SLITRK6	mRNA	CDS	Yes
chrX:57591973-57593593	ENSG00000198455.4	+	ZXDB	mRNA	CDS	Yes
chr4:36228656-36229545	ENSG00000047365.11	-	ARAP2	mRNA	CDS	Yes
chr8:29070186-29070857	ENSG00000197892.12	-	KIF13B	mRNA	Stop codon	Yes
chr16:50633149-50633792	ENSG00000140807.6	+	NKD1	mRNA	CDS	Yes
chr4:866928-867530	ENSG00000178950.16	-	GAK	mRNA	intron	Yes
chr12:14423834-14424269	ENSG00000171681.12	+	ATF7IP	mRNA	Stop codon	Yes
chr8:123502201-123502516	ENSG00000156804.7	-	FBXO32	mRNA	3UTR	Yes
chr2:42261021-42261398	ENSG00000143924.18	+	EML4	mRNA	intron	Yes
chr22:20952653-20953503	ENSG00000099942.12	+	CRKL	mRNA	3UTR	Yes
chr8:89901919-89902471	ENSG00000164823.9	+	OSGIN2	mRNA	intron	Yes
chr1:2392748-2393646	ENSG00000157916.19	+	RER1	mRNA	5UTR	No
chr19:55601977-55603162	ENSG00000171443.6	+	ZNF524	mRNA	CDS	Yes
chr12:11500192-11501238	ENSG00000121335.11	-	PRB2	Others	exon	Yes
chr6:131582943-131583639	ENSG00000112282.17	-	MED23	mRNA	intron	No
chr13:110404502-110404851	ENSG00000134871.17	+	COL4A2	mRNA	intron	No
chr14:91313014-91314173	ENSG00000015133.18	-	CCDC88C	mRNA	CDS	Yes
chr13:20192433-20192989	ENSG00000165474.5	-	GJB2	mRNA	intron	Yes
chr11:78173351-78174640	ENSG00000188997.7	-	KCTD21	mRNA	CDS	Yes
chr21:36245089-36245899	ENSG00000142197.12	+	DOPEY2	mRNA	CDS	Yes
chr8:144754975-144755466	ENSG00000198169.8	-	ZNF251	mRNA	intron	Yes
chr20:49635847-49636518	ENSG00000158470.5	-	B4GALT5	mRNA	3UTR	Yes
chr14:70671030-70671997	ENSG00000133985.2	+	TTC9	mRNA	3UTR	Yes
chr5:150302341-150302825	ENSG00000183876.8	-	ARSI	mRNA	intron	Yes
chr12:118172344-118172787	ENSG00000135090.13	-	TAOK3	mRNA	CDS	Yes
chr3:114005451-114005795	ENSG00000163617.10	-	CCDC191	mRNA	CDS	Yes
chr1:3067341-3068487	ENSG00000177133.10	-	LINC00982	LncRNA	exon	Yes
chr1:28914539-28915152	ENSG00000159023.19	+	EPB41	mRNA	intron	No
chr3:122718367-122719050	ENSG00000173193.13	+	PARP14	mRNA	CDS	Yes
chr4:8619246-8619646	ENSG00000109625.18	+	CPZ	mRNA	3UTR	Yes
chr22:46677123-46678367	ENSG00000075240.16	+	GRAMD4	mRNA	3UTR	Yes
chr5:138352616-138353061	ENSG00000120733.13	+	KDM3B	mRNA	CDS	Yes
chr17:40092991-40093639	ENSG00000126368.5	-	NR1D1	mRNA	intron	Yes
chr14:64741028-64742537	ENSG00000126822.16	+	PLEKHG3	mRNA	CDS	Yes
chr3:48659168-48659983	ENSG00000008300.15	-	CELSR3	mRNA	CDS	Yes
chr6:57100657-57102555	ENSG00000112200.16	+	ZNF451	mRNA	intron	Yes
chrX:48981236-48981853	ENSG00000068400.13	-	GRIPAP1	mRNA	intron	Yes
chr1:117118155-117118805	ENSG00000134253.9	-	TRIM45	mRNA	CDS	Yes
chr9:109942726-109943446	ENSG00000243444.7	+	PALM2	mRNA	CDS	Yes
chr12:57456221-57457060	ENSG00000139269.2	+	INHBE	mRNA	CDS	Yes
chr1:211830032-211830801	ENSG00000123684.12	-	LPGAT1	mRNA	intron	Yes
chr16:1698825-1699504	ENSG00000206053.12	+	HN1L	mRNA	intron	Yes
chr16:30369086-30370508	ENSG00000169221.13	-	TBC1D10B	mRNA	CDS	Yes
chr15:63042657-63044281	ENSG00000140416.19	+	TPM1	mRNA	Stop codon	Yes
chrX:67728742-67729090	ENSG00000169083.15	+	AR	mRNA	3UTR	Yes
chr6:44300206-44300793	ENSG00000178233.17	+	TMEM151B	mRNA	intron	Yes
chr8:9555936-9556618	ENSG00000173273.15	+	TNKS	mRNA	CDS	Yes
chr2:241687029-241687463	ENSG00000168395.15	+	ING5	mRNA	5UTR	No
chr22:41600373-41600801	ENSG00000100418.7	-	DESI1	mRNA	3UTR	Yes
chr19:45144918-45146133	ENSG00000007047.14	+	MARK4	mRNA	intron	Yes
chr10:125880598-125881091	ENSG00000089876.11	-	DHX32	mRNA	5UTR	Yes
chr13:24297365-24297798	ENSG00000182957.15	+	SPATA13	mRNA	CDS	Yes
chrX:154490231-154490675	ENSG00000126903.15	-	SLC10A3	mRNA	5UTR	Yes
chr6:143694025-143694387	ENSG00000112419.14	+	PHACTR2	mRNA	intron	No
chr8:143839399-143840366	ENSG00000185189.16	-	NRBP2	mRNA	intron	Yes
chr22:44702229-44702794	ENSG00000186654.20	+	PRR5	mRNA	Stop codon	Yes
chr17:58415319-58416048	ENSG00000108375.12	-	RNF43	mRNA	5UTR	Yes
chr1:175190395-175191112	ENSG00000235750.9	-	KIAA0040	mRNA	intron	No
chr15:98732275-98732804	ENSG00000140443.13	+	IGF1R	mRNA	intron	No
chr6:3224620-3224917	ENSG00000137285.9	-	TUBB2B	mRNA	Stop codon	Yes
chr6:159726146-159727231	ENSG00000146457.14	+	WTAP	mRNA	5UTR	Yes
chr3:52798812-52799609	ENSG00000162267.12	+	ITIH3	mRNA	intron	No
chr18:24014421-24015218	ENSG00000168234.12	+	TTC39C	mRNA	intron	Yes
chr16:84122954-84123428	ENSG00000103160.11	-	HSDL1	mRNA	3UTR	Yes
chr9:35737021-35737383	ENSG00000070610.14	-	GBA2	mRNA	Stop codon	Yes
chr14:105925813-105926485	ENSG00000226777.7	+	KIAA0125	LncRNA	exon	Yes
chr5:143223735-143224104	ENSG00000145819.15	+	ARHGAP26	mRNA	3UTR	Yes
chr16:57479284-57479799	ENSG00000125170.10	-	DOK4	mRNA	5UTR	Yes
chr15:90233457-90233896	ENSG00000185043.10	-	CIB1	mRNA	Stop codon	Yes
chr22:36293183-36293762	ENSG00000100345.20	-	MYH9	mRNA	CDS	Yes
chrX:74223178-74223553	ENSG00000230590.7	-	FTX	LncRNA	intron	No
chr3:129317848-129318295	ENSG00000206417.8	+	H1FX-AS1	LncRNA	intron	Yes
chr12:85804664-85805752	ENSG00000198774.4	-	RASSF9	mRNA	CDS	Yes
chr2:63997433-63997806	ENSG00000143952.19	-	VPS54	mRNA	intron	No
chr2:178071911-178072760	ENSG00000128655.16	-	PDE11A	mRNA	CDS	Yes
chr20:38011487-38013856	ENSG00000101407.12	-	TTI1	mRNA	CDS	Yes
chr1:180020083-180021029	ENSG00000135837.15	+	CEP350	mRNA	CDS	Yes
chr4:67618222-67619140	ENSG00000033178.12	-	UBA6	mRNA	3UTR	Yes
chr3:15256662-15257013	ENSG00000131370.15	-	SH3BP5	mRNA	intron	Yes
chr16:21300856-21302017	ENSG00000103316.10	-	CRYM	mRNA	intron	Yes
chr3:9892856-9893791	ENSG00000171135.13	+	JAGN1	mRNA	Stop codon	Yes
chr12:9694827-9696212	ENSG00000069493.14	+	CLEC2D	mRNA	3UTR	Yes
chr12:120579052-120579475	ENSG00000167272.10	-	POP5	mRNA	Stop codon	Yes
chr19:1978971-1979513	ENSG00000133275.15	+	CSNK1G2	mRNA	intron	Yes
chr22:17108318-17109919	ENSG00000177663.13	+	IL17RA	mRNA	CDS	Yes
chr6:113860990-113861337	ENSG00000277443.2	+	MARCKS	mRNA	3UTR	Yes
chrX:84468491-84469462	ENSG00000165259.13	-	HDX	mRNA	Stop codon	Yes
chr4:79906636-79907318	ENSG00000163297.16	-	ANTXR2	mRNA	3UTR	Yes
chr9:114380949-114381609	ENSG00000106948.16	-	AKNA	mRNA	CDS	Yes
chr7:44384463-44385323	ENSG00000015676.17	-	NUDCD3	mRNA	3UTR	Yes
chr17:76270043-76270835	ENSG00000185262.8	+	UBALD2	mRNA	Stop codon	Yes
chr17:63700941-63701879	ENSG00000279369.1	+	RP11-51F16.1	Others	exon	Yes
chr3:169592327-169592650	ENSG00000085276.17	-	MECOM	mRNA	intron	No
chr11:20045079-20045513	ENSG00000166833.19	+	NAV2	mRNA	CDS	Yes
chr1:13749463-13750124	ENSG00000116731.22	+	PRDM2	mRNA	intron	No
chr14:74286224-74286815	ENSG00000119688.20	-	ABCD4	mRNA	Stop codon	Yes
chr3:30606498-30607070	ENSG00000163513.17	+	TGFBR2	mRNA	5UTR	Yes
chr7:8086230-8086749	ENSG00000106415.12	+	GLCCI1	mRNA	Stop codon	Yes
chr9:110136125-110137214	ENSG00000241978.9	+	AKAP2	mRNA	CDS	Yes
chr9:114789034-114789707	ENSG00000181634.7	-	TNFSF15	mRNA	3UTR	Yes
chr3:195735788-195736406	ENSG00000176945.16	+	MUC20	mRNA	intron	No
chr13:52015793-52016397	ENSG00000253710.2	+	ALG11	mRNA	3UTR	Yes
chr12:120534367-120535040	ENSG00000022840.15	+	RNF10	mRNA	5UTR	Yes
chr22:24321328-24322987	ENSG00000100014.19	+	SPECC1L	mRNA	CDS	Yes
chr8:10612219-10613151	ENSG00000183638.5	-	RP1L1	mRNA	CDS	Yes
chr10:102065355-102068034	ENSG00000166189.7	+	HPS6	mRNA	CDS	Yes
chr14:64002676-64003415	ENSG00000054654.15	+	SYNE2	mRNA	CDS	Yes
chrX:100670829-100671182	ENSG00000102359.5	+	SRPX2	mRNA	Stop codon	Yes
chr17:745334-745772	ENSG00000179409.10	-	GEMIN4	mRNA	CDS	Yes
chr22:17726704-17727770	ENSG00000099968.17	+	BCL2L13	mRNA	CDS	Yes
chr7:99424930-99425644	ENSG00000106246.17	-	PTCD1	mRNA	CDS	Yes
chr19:47089796-47090290	ENSG00000130749.9	-	ZC3H4	mRNA	Stop codon	Yes
chr19:17231886-17232734	ENSG00000160113.5	-	NR2F6	mRNA	Stop codon	Yes
chr15:34038586-34039279	ENSG00000184984.9	+	CHRM5	mRNA	intron	No
chr21:46284038-46284560	ENSG00000160294.10	-	MCM3AP	mRNA	CDS	Yes
chr2:74370764-74371222	ENSG00000204843.12	-	DCTN1	mRNA	Stop codon	Yes
chr12:2794910-2795627	ENSG00000004478.7	+	FKBP4	mRNA	intron	Yes
chr1:151806545-151807633	ENSG00000143365.16	-	RORC	mRNA	3UTR	Yes
chr19:306280-306731	ENSG00000105556.11	-	MIER2	mRNA	3UTR	Yes
chr3:161068983-161069307	ENSG00000163590.13	+	PPM1L	mRNA	Stop codon	Yes
chr3:18348582-18349722	ENSG00000182568.16	-	SATB1	mRNA	Stop codon	Yes
chr3:47916081-47917150	ENSG00000047849.21	-	MAP4	mRNA	CDS	Yes
chr10:80517908-80518718	ENSG00000108219.14	+	TSPAN14	mRNA	3UTR	Yes
chr3:114338070-114338723	ENSG00000181722.16	-	ZBTB20	mRNA	3UTR	Yes
chr12:132804563-132805107	ENSG00000283396.1	-	AC127070.1	mRNA	CDS	Yes
chrX:47054228-47054599	ENSG00000102221.13	+	JADE3	mRNA	CDS	Yes
chrX:71223584-71224717	ENSG00000169562.9	+	GJB1	mRNA	CDS	Yes
chr2:46184730-46185475	ENSG00000171132.13	+	PRKCE	mRNA	3UTR	Yes
chr17:75271981-75272335	ENSG00000263843.1	+	RP11-649A18.12	LncRNA	intron	Yes
chr21:46129122-46129755	ENSG00000142173.14	+	COL6A2	mRNA	Stop codon	Yes
chr21:28874397-28875456	ENSG00000156239.11	-	N6AMT1	mRNA	intron	Yes
chr22:19851665-19852285	ENSG00000185838.13	-	GNB1L	mRNA	intron	Yes
chr17:50055218-50056834	ENSG00000005884.17	+	ITGA3	mRNA	intron	Yes
chr19:54354635-54355288	ENSG00000167613.15	-	LAIR1	mRNA	3UTR	Yes
chr1:246591589-246591990	ENSG00000162852.13	+	CNST	mRNA	CDS	Yes
chr10:35126957-35127655	ENSG00000095794.19	+	CREM	mRNA	intron	Yes
chr5:134123455-134123892	ENSG00000081059.19	+	TCF7	mRNA	intron	Yes
chr11:92890506-92891189	ENSG00000165323.15	+	FAT3	mRNA	CDS	Yes
chr5:110761346-110761726	ENSG00000164209.16	+	SLC25A46	mRNA	CDS	Yes
chr19:55486277-55487109	ENSG00000090971.4	+	NAT14	mRNA	CDS	Yes
chr1:223002397-223002943	ENSG00000154309.8	+	DISP1	mRNA	CDS	Yes
chr2:230434517-230434881	ENSG00000067066.16	+	SP100	mRNA	intron	No
chr9:79572008-79572901	ENSG00000106829.18	+	TLE4	mRNA	5UTR	Yes
chr5:134773571-134774007	ENSG00000145833.15	+	DDX46	mRNA	Stop codon	Yes
chr20:50749714-50750783	ENSG00000124171.8	+	PARD6B	mRNA	intron	Yes
chr19:21727548-21728004	ENSG00000197020.10	-	ZNF100	mRNA	CDS	Yes
chr3:42658266-42660002	ENSG00000114853.13	+	ZBTB47	mRNA	CDS	Yes
chr5:151223738-151224128	ENSG00000198624.12	-	CCDC69	mRNA	Stop codon	Yes
chr11:8110691-8111150	ENSG00000166405.14	-	RIC3	mRNA	Stop codon	Yes
chr1:6099328-6100130	ENSG00000069424.14	+	KCNAB2	mRNA	3UTR	Yes
chr5:72443765-72444185	ENSG00000178175.11	-	ZNF366	mRNA	CDS	Yes
chr7:102446517-102448249	ENSG00000160991.15	+	ORAI2	mRNA	3UTR	Yes
chr4:143469011-143469429	ENSG00000109458.8	+	GAB1	mRNA	Stop codon	Yes
chr9:97983292-97983748	ENSG00000136938.8	+	ANP32B	mRNA	5UTR	Yes
chr8:133455186-133456052	ENSG00000008513.14	-	ST3GAL1	mRNA	3UTR	Yes
chr7:150860820-150861277	ENSG00000002726.20	+	AOC1	mRNA	CDS	Yes
chrX:53085601-53086391	ENSG00000184205.14	+	TSPYL2	mRNA	CDS	Yes
chr7:129755653-129756011	ENSG00000106459.14	+	NRF1	mRNA	3UTR	Yes
chr12:119989860-119990441	ENSG00000135127.11	+	BICDL1	mRNA	CDS	Yes
chr11:11963132-11963438	ENSG00000050165.17	-	DKK3	mRNA	3UTR	Yes
chr20:22560665-22561025	ENSG00000259974.2	-	LINC00261	LncRNA	exon	Yes
chr12:122322947-122323431	ENSG00000130779.19	-	CLIP1	mRNA	intron	Yes
chr9:136429391-136429831	ENSG00000148384.12	-	INPP5E	mRNA	Stop codon	Yes
chr7:5427670-5428676	ENSG00000234432.4	-	RP11-1275H24.1	LncRNA	exon	Yes
chr6:28923164-28923946	ENSG00000204713.10	-	TRIM27	mRNA	CDS	Yes
chr5:77076575-77077996	ENSG00000132846.5	-	ZBED3	mRNA	CDS	Yes
chr18:22171002-22172475	ENSG00000141448.8	+	GATA6	mRNA	CDS	Yes
chr17:28923870-28924430	ENSG00000109118.13	-	PHF12	mRNA	CDS	Yes
chr16:71537867-71538519	ENSG00000157429.15	-	ZNF19	mRNA	intron	Yes
chr5:180602943-180603426	ENSG00000037280.15	-	FLT4	mRNA	Stop codon	Yes
chr19:2477650-2478215	ENSG00000099860.8	+	GADD45B	mRNA	3UTR	Yes
chr14:91224806-91225296	ENSG00000133943.20	+	C14orf159	mRNA	3UTR	Yes
chr4:102728914-102729859	ENSG00000109323.8	-	MANBA	mRNA	intron	Yes
chr17:8143299-8143987	ENSG00000179094.14	-	PER1	mRNA	CDS	Yes
chr3:45084086-45084507	ENSG00000163814.7	-	CDCP1	mRNA	3UTR	Yes
chr1:53220189-53220604	ENSG00000162384.13	-	C1orf123	mRNA	intron	Yes
chr5:139929-140630	ENSG00000153404.14	+	PLEKHG4B	mRNA	CDS	Yes
chr7:101137269-101138040	ENSG00000106366.8	+	SERPINE1	mRNA	3UTR	Yes
chr22:50444887-50445564	ENSG00000100241.20	-	SBF1	mRNA	3UTR	Yes
chr6:131281511-131282137	ENSG00000118507.15	+	AKAP7	mRNA	3UTR	Yes
chr1:43704297-43704813	ENSG00000066135.12	+	KDM4A	mRNA	3UTR	Yes
chr17:39530589-39531329	ENSG00000167258.13	+	CDK12	mRNA	intron	Yes
chr11:16788795-16789365	ENSG00000166689.15	-	PLEKHA7	mRNA	Stop codon	Yes
chr3:130733603-130734041	ENSG00000196455.7	-	PIK3R4	mRNA	CDS	Yes
chr1:171539902-171542256	ENSG00000117523.15	+	PRRC2C	mRNA	CDS	Yes
chr2:210675562-210676002	ENSG00000021826.14	+	CPS1	mRNA	Stop codon	Yes
chr4:87114603-87115392	ENSG00000172493.20	+	AFF1	mRNA	CDS	Yes
chr16:4614181-4614916	ENSG00000153443.12	-	UBALD1	mRNA	Stop codon	Yes
chr17:78110427-78112509	ENSG00000141524.15	-	TMC6	mRNA	3UTR	Yes
chr15:44194727-44195360	ENSG00000171877.20	-	FRMD5	mRNA	Stop codon	No
chr20:6041372-6041944	ENSG00000125872.7	-	LRRN4	mRNA	CDS	Yes
chr17:2387270-2388585	ENSG00000070444.14	-	MNT	mRNA	Stop codon	Yes
chr14:51727641-51728331	ENSG00000139926.15	+	FRMD6	mRNA	Stop codon	Yes
chr13:26214644-26215587	ENSG00000127870.16	-	RNF6	mRNA	CDS	Yes
chr10:70597564-70599144	ENSG00000180644.6	-	PRF1	mRNA	CDS	Yes
chr2:113265916-113266278	ENSG00000125618.16	-	PAX8	mRNA	intron	Yes
chrX:136922363-136922816	ENSG00000234062.7	+	RP11-308D16.2	Others	exon	Yes
chr11:59204710-59205112	ENSG00000110042.7	+	DTX4	mRNA	Stop codon	Yes
chr1:3269209-3270896	ENSG00000142611.16	+	PRDM16	mRNA	intron	No
chr8:124999042-124999582	ENSG00000104549.11	+	SQLE	mRNA	intron	Yes
chr4:1241665-1242086	ENSG00000159692.15	-	CTBP1	mRNA	intron	Yes
chr20:19721761-19722559	ENSG00000185052.11	+	SLC24A3	mRNA	3UTR	Yes
chr14:30972086-30972337	ENSG00000196792.11	-	STRN3	mRNA	intron	No
chr6:139135078-139136096	ENSG00000112406.4	+	HECA	mRNA	Stop codon	Yes
chr3:9371058-9371568	ENSG00000134077.15	+	THUMPD3	mRNA	CDS	Yes
chr7:121295502-121295816	ENSG00000106034.17	+	CPED1	mRNA	Stop codon	Yes
chr1:53214169-53214822	ENSG00000162384.13	-	C1orf123	mRNA	3UTR	Yes
chr6:35869469-35869917	ENSG00000096063.15	-	SRPK1	mRNA	Stop codon	Yes
chr20:57563468-57563877	ENSG00000124253.10	+	PCK1	mRNA	Stop codon	No
chrX:47232945-47233314	ENSG00000102226.9	+	USP11	mRNA	Stop codon	Yes
chr5:176584473-176584888	ENSG00000074276.10	+	CDHR2	mRNA	CDS	No
chr9:120928232-120929085	ENSG00000056558.10	-	TRAF1	mRNA	5UTR	Yes
chr19:55482545-55484421	ENSG00000197483.9	+	ZNF628	mRNA	CDS	Yes
chr13:21176966-21177434	ENSG00000173141.4	+	MRPL57	mRNA	Stop codon	Yes
chr5:140870689-140871309	ENSG00000081842.17	+	PCDHA6	mRNA	intron	Yes
chr1:145912136-145912580	ENSG00000131779.10	-	PEX11B	mRNA	CDS	Yes
chr10:42593898-42594571	ENSG00000196693.14	-	ZNF33B	mRNA	intron	Yes
chrX:74004268-74004553	ENSG00000225470.6	+	JPX	LncRNA	intron	Yes
chrX:63350091-63350837	ENSG00000186767.6	-	SPIN4	mRNA	CDS	Yes
chr1:41562391-41562694	ENSG00000127124.14	-	HIVEP3	mRNA	intron	No
chr12:120845086-120845537	ENSG00000157837.15	-	SPPL3	mRNA	intron	Yes
chr9:133991060-133993326	ENSG00000160293.16	-	VAV2	mRNA	CDS	Yes
chr5:143353017-143353401	ENSG00000113580.14	-	NR3C1	mRNA	intron	No
chr19:18866498-18867081	ENSG00000005007.12	+	UPF1	mRNA	3UTR	Yes
chr6:56692485-56693281	ENSG00000151914.19	-	DST	mRNA	intron	Yes
chr6:46139849-46140456	ENSG00000001561.6	+	ENPP4	mRNA	CDS	Yes
chr1:147624352-147625140	ENSG00000116128.10	+	BCL9	mRNA	CDS	Yes
chr6:85588933-85589352	ENSG00000135317.12	-	SNX14	mRNA	intron	Yes
chr16:1959539-1959805	ENSG00000140990.14	+	NDUFB10	mRNA	Stop codon	Yes
chr13:75807564-75808390	ENSG00000136153.19	+	LMO7	mRNA	CDS	Yes
chr8:97275513-97276742	ENSG00000180543.4	-	TSPYL5	mRNA	3UTR	Yes
chr11:45804236-45806260	ENSG00000181830.8	+	SLC35C1	mRNA	intron	Yes
chr11:65572461-65573054	ENSG00000176973.7	+	FAM89B	mRNA	CDS	Yes
chr19:8961145-8961756	ENSG00000181143.15	-	MUC16	mRNA	CDS	Yes
chr14:103126178-103127751	ENSG00000185215.8	+	TNFAIP2	mRNA	intron	Yes
chr17:14069211-14069483	ENSG00000236088.9	-	COX10-AS1	LncRNA	exon	Yes
chr17:38768614-38768981	ENSG00000276293.4	-	PIP4K2B	mRNA	3UTR	Yes
chr16:1771930-1773165	ENSG00000074071.14	-	MRPS34	mRNA	intron	Yes
chr11:70398852-70399552	ENSG00000085733.15	+	CTTN	mRNA	intron	No
chr4:84649252-84650009	ENSG00000163624.5	+	CDS1	mRNA	3UTR	Yes
chr9:131558045-131559179	ENSG00000283526.1	+	RP11-40A7.2	mRNA	3UTR	No
chr6:107890938-107891380	ENSG00000025796.13	-	SEC63	mRNA	intron	No
chrX:46758731-46759182	ENSG00000065923.9	-	SLC9A7	mRNA	CDS	Yes
chr5:83519326-83521153	ENSG00000038427.15	+	VCAN	mRNA	CDS	Yes
chr16:19860047-19860495	ENSG00000167191.11	-	GPRC5B	mRNA	intron	Yes
chr11:6621490-6624365	ENSG00000166341.7	-	DCHS1	mRNA	CDS	Yes
chr11:46729227-46729715	ENSG00000180210.14	+	F2	mRNA	Stop codon	No
chr10:119312812-119313385	ENSG00000198873.11	+	GRK5	mRNA	intron	No
chr17:36952819-36953321	ENSG00000275700.4	+	AATF	mRNA	intron	Yes
chr3:155482520-155483051	ENSG00000114805.16	-	PLCH1	mRNA	CDS	Yes
chr3:33113987-33114527	ENSG00000170275.14	+	CRTAP	mRNA	CDS	Yes
chr11:122903935-122904420	ENSG00000109944.10	+	C11orf63	mRNA	CDS	Yes
chr1:19328529-19329320	ENSG00000040487.12	+	PQLC2	mRNA	3UTR	Yes
chr9:136011390-136012050	ENSG00000148411.7	-	NACC2	mRNA	CDS	Yes
chr19:49470241-49470714	ENSG00000269469.1	+	CTD-3148I10.9	mRNA	intron	Yes
chr9:113596700-113597271	ENSG00000138835.22	+	RGS3	mRNA	Stop codon	Yes
chr12:909724-910184	ENSG00000060237.16	+	WNK1	mRNA	3UTR	Yes
chr5:141408674-141409051	ENSG00000253910.2	+	PCDHGB2	mRNA	intron	Yes
chr1:15835346-15835858	ENSG00000179743.4	-	FLJ37453	LncRNA	exon	Yes
chr7:44066958-44067316	ENSG00000136279.19	+	DBNL	mRNA	3UTR	Yes
chrX:47975402-47976583	ENSG00000147118.11	-	ZNF182	mRNA	3UTR	Yes
chr22:36237708-36238176	ENSG00000128335.13	-	APOL2	mRNA	intron	No
chr11:62714758-62715032	ENSG00000214753.2	-	HNRNPUL2	mRNA	3UTR	Yes
chr20:63707119-63709251	ENSG00000197114.11	+	ZGPAT	mRNA	intron	Yes
chr13:44575141-44577282	ENSG00000102804.14	-	TSC22D1	mRNA	5UTR	Yes
chr3:39098049-39098487	ENSG00000114745.13	-	GORASP1	mRNA	3UTR	Yes
chr1:40300612-40301400	ENSG00000049089.13	-	COL9A2	mRNA	3UTR	Yes
chr8:25184612-25185158	ENSG00000147459.17	+	DOCK5	mRNA	5UTR	Yes
chr16:2153528-2154006	ENSG00000167964.12	+	RAB26	mRNA	CDS	Yes
chr1:12178568-12179068	ENSG00000028137.17	+	TNFRSF1B	mRNA	intron	No
chr22:50582306-50583009	ENSG00000100288.19	-	CHKB	mRNA	Stop codon	Yes
chr4:139058594-139059478	ENSG00000109381.19	-	ELF2	mRNA	Stop codon	Yes
chr19:38842271-38843480	ENSG00000104824.16	-	HNRNPL	mRNA	intron	No
chr6:106970935-106971723	ENSG00000272398.5	-	CD24	mRNA	3UTR	No
chrX:74202607-74204024	ENSG00000230590.7	-	FTX	LncRNA	intron	Yes
chr16:57664337-57664862	ENSG00000205336.11	+	ADGRG1	mRNA	3UTR	Yes
chr1:27885875-27886634	ENSG00000130775.15	+	THEMIS2	mRNA	3UTR	Yes
chr4:6673955-6675080	ENSG00000170846.16	+	AC093323.3	LncRNA	exon	Yes
chr9:77858497-77858861	ENSG00000156052.10	-	GNAQ	mRNA	intron	No
chr4:150078203-150079268	ENSG00000170390.15	+	DCLK2	mRNA	5UTR	Yes
chr5:1318070-1318548	ENSG00000049656.13	-	CLPTM1L	mRNA	Stop codon	Yes
chr2:118092757-118093309	ENSG00000125629.14	+	INSIG2	mRNA	intron	No
chr4:1718106-1718601	ENSG00000168936.10	-	TMEM129	mRNA	CDS	Yes
chr18:74596862-74597567	ENSG00000264247.1	-	LINC00909	LncRNA	intron	Yes
chr2:213007263-213008152	ENSG00000030419.16	-	IKZF2	mRNA	3UTR	Yes
chr7:100124673-100125425	ENSG00000166997.7	+	CNPY4	mRNA	3UTR	Yes
chr3:51590295-51590684	ENSG00000164080.13	+	RAD54L2	mRNA	Stop codon	Yes
chr12:53252726-53254410	ENSG00000182544.8	+	MFSD5	mRNA	CDS	Yes
chr1:35268782-35269241	ENSG00000146463.11	+	ZMYM4	mRNA	5UTR	No
chr17:81446958-81447940	ENSG00000266074.8	+	BAHCC1	mRNA	CDS	Yes
chr14:104883720-104884676	ENSG00000099814.15	+	CEP170B	mRNA	CDS	Yes
chr7:150692215-150693082	ENSG00000106560.10	+	GIMAP2	mRNA	CDS	Yes
chr6:30571494-30571748	ENSG00000204574.12	+	ABCF1	mRNA	intron	No
chr16:11180214-11181098	ENSG00000038532.14	+	CLEC16A	mRNA	3UTR	Yes
chr16:30723563-30725075	ENSG00000080603.16	+	SRCAP	mRNA	CDS	Yes
chr10:28677465-28678025	ENSG00000095739.10	+	BAMBI	mRNA	5UTR	Yes
chr20:36526707-36527452	ENSG00000080845.17	+	DLGAP4	mRNA	3UTR	Yes
chr3:159764202-159765242	ENSG00000283245.1	+	SCHIP1	mRNA	intron	Yes
chr2:152389562-152390166	ENSG00000157827.19	+	FMNL2	mRNA	intron	Yes
chr11:57816263-57817260	ENSG00000198561.13	+	CTNND1	mRNA	3UTR	Yes
chrX:153587964-153588450	ENSG00000262919.7	-	FAM58A	mRNA	3UTR	Yes
chr2:37316289-37317165	ENSG00000115825.9	-	PRKD3	mRNA	5UTR	Yes
chr5:178882726-178883427	ENSG00000178338.10	+	ZNF354B	mRNA	CDS	Yes
chr8:144852657-144853011	ENSG00000170619.9	-	COMMD5	mRNA	5UTR	Yes
chr19:57642399-57642764	ENSG00000121417.13	+	ZNF211	mRNA	3UTR	Yes
chr10:48450195-48451213	ENSG00000128805.14	-	ARHGAP22	mRNA	3UTR	Yes
chr1:89582691-89583485	ENSG00000197147.12	+	LRRC8B	mRNA	CDS	Yes
chr13:113837925-113839072	ENSG00000183087.14	-	GAS6	mRNA	intron	Yes
chr2:189666010-189666319	ENSG00000138381.9	+	ASNSD1	mRNA	CDS	Yes
chr3:40486724-40487965	ENSG00000177873.12	+	ZNF619	mRNA	CDS	Yes
chr19:41218963-41219616	ENSG00000167601.11	+	AXL	mRNA	5UTR	Yes
chr1:218346637-218347065	ENSG00000092969.11	+	TGFB2	mRNA	CDS	Yes
chrX:47091549-47092306	ENSG00000130988.12	+	RGN	mRNA	intron	No
chr16:46802601-46803063	ENSG00000155330.9	-	C16orf87	mRNA	3UTR	Yes
chr18:9708235-9708606	ENSG00000168461.12	+	RAB31	mRNA	Stop codon	No
chr11:17168812-17169844	ENSG00000011405.13	-	PIK3C2A	mRNA	CDS	Yes
chr8:1763809-1764358	ENSG00000283239.1	+	KBTBD11-OT1	mRNA	intron	Yes
chr1:71404399-71404718	ENSG00000172260.14	-	NEGR1	mRNA	3UTR	No
chr8:143560152-143561308	ENSG00000104518.10	+	GSDMD	mRNA	Stop codon	Yes
chr14:100291144-100292926	ENSG00000197119.12	-	SLC25A29	mRNA	3UTR	Yes
chr21:44331576-44332115	ENSG00000160226.15	-	C21orf2	mRNA	Stop codon	Yes
chr1:225987787-225988425	ENSG00000143751.9	-	SDE2	mRNA	CDS	Yes
chr11:12293709-12294157	ENSG00000133808.4	+	MICALCL	mRNA	CDS	Yes
chr4:70799017-70799492	ENSG00000018189.12	+	RUFY3	mRNA	intron	No
chrX:38285606-38287506	ENSG00000250349.3	+	RP5-972B16.2	mRNA	intron	Yes
chr19:44861141-44861974	ENSG00000130202.9	+	NECTIN2	mRNA	intron	No
chr11:16826026-16826615	ENSG00000166689.15	-	PLEKHA7	mRNA	intron	Yes
chr22:44495241-44497487	ENSG00000188636.3	-	LDOC1L	mRNA	3UTR	Yes
chr15:40296358-40296799	ENSG00000137841.11	-	PLCB2	mRNA	Stop codon	Yes
chr3:39142538-39144011	ENSG00000144655.14	-	CSRNP1	mRNA	CDS	Yes
chr14:69053449-69055099	ENSG00000139990.17	-	DCAF5	mRNA	CDS	Yes
chr19:2456498-2456971	ENSG00000176619.11	-	LMNB2	mRNA	Stop codon	No
chr18:35332382-35332697	ENSG00000172466.15	-	ZNF24	mRNA	3UTR	Yes
chr2:216676180-216676946	ENSG00000115461.4	-	IGFBP5	mRNA	3UTR	Yes
chr10:13295367-13295782	ENSG00000107537.13	-	PHYH	mRNA	Stop codon	No
chr1:26161213-26162609	ENSG00000197245.5	+	FAM110D	mRNA	CDS	Yes
chr6:100741690-100742139	ENSG00000112249.13	-	ASCC3	mRNA	intron	No
chr2:135741662-135742523	ENSG00000144224.16	+	UBXN4	mRNA	intron	Yes
chr2:60461811-60462315	ENSG00000119866.20	-	BCL11A	mRNA	intron	Yes
chr16:70800797-70801177	ENSG00000103043.14	-	VAC14	mRNA	5UTR	Yes
chr4:1855704-1856255	ENSG00000168924.14	-	LETM1	mRNA	5UTR	Yes
chr22:29671704-29672101	ENSG00000186575.17	+	NF2	mRNA	intron	No
chr19:10491631-10492194	ENSG00000079999.13	-	KEAP1	mRNA	CDS	Yes
chr3:148697885-148698224	ENSG00000144891.17	+	AGTR1	mRNA	5UTR	No
chr2:27383841-27384224	ENSG00000115241.10	-	PPM1G	mRNA	Stop codon	No
chrX:135285947-135286447	ENSG00000186376.14	-	ZNF75D	mRNA	3UTR	Yes
chr11:63572917-63573565	ENSG00000176485.10	-	PLA2G16	mRNA	3UTR	Yes
chr1:212619258-212619697	ENSG00000162772.16	+	ATF3	mRNA	Stop codon	Yes
chr3:143119907-143122473	ENSG00000175040.5	+	CHST2	mRNA	CDS	Yes
chr19:51345171-51345545	ENSG00000105379.9	-	ETFB	mRNA	CDS	Yes
chrX:153909604-153910433	ENSG00000089820.15	-	ARHGAP4	mRNA	Stop codon	Yes
chr20:51783449-51783716	ENSG00000101115.12	-	SALL4	mRNA	3UTR	No
chr13:49791850-49792544	ENSG00000102753.9	-	KPNA3	mRNA	intron	Yes
chr1:155562050-155562864	ENSG00000116539.11	-	ASH1L	mRNA	5UTR	Yes
chr9:91722973-91725126	ENSG00000169071.14	-	ROR2	mRNA	intron	Yes
chr1:156726881-156727709	ENSG00000143319.16	-	ISG20L2	mRNA	CDS	Yes
chr2:44201206-44202035	ENSG00000138032.20	+	PPM1B	mRNA	CDS	Yes
chr9:37126272-37127073	ENSG00000147905.17	+	ZCCHC7	mRNA	CDS	Yes
chr6:47008912-47010313	ENSG00000153292.15	-	ADGRF1	mRNA	CDS	Yes
chr6:161048579-161049996	ENSG00000085511.19	+	MAP3K4	mRNA	CDS	Yes
chr1:201400947-201401393	ENSG00000282221.1	+	RP11-27G14.4	LncRNA	exon	No
chr7:100352244-100352841	ENSG00000121716.19	+	PILRB	mRNA	intron	Yes
chr2:241728080-241728950	ENSG00000168395.15	+	ING5	mRNA	3UTR	Yes
chr20:41076031-41076437	ENSG00000198900.5	+	TOP1	mRNA	Stop codon	Yes
chr2:96265029-96265657	ENSG00000135956.8	-	TMEM127	mRNA	CDS	Yes
chr10:133532570-133532928	ENSG00000130649.9	+	CYP2E1	mRNA	CDS	No
chr3:57628066-57628424	ENSG00000174839.12	-	DENND6A	mRNA	Stop codon	Yes
chr16:229090-229439	ENSG00000007392.16	-	LUC7L	mRNA	intron	Yes
chr4:16502571-16502930	ENSG00000169744.12	-	LDB2	mRNA	3UTR	Yes
chr14:60979224-60979892	ENSG00000126814.6	-	TRMT5	mRNA	Stop codon	Yes
chr11:33869212-33869959	ENSG00000135363.11	-	LMO2	mRNA	5UTR	Yes
chr5:157739359-157739751	ENSG00000113272.13	+	THG1L	mRNA	Stop codon	Yes
chrX:132217151-132218706	ENSG00000123728.9	-	RAP2C	mRNA	intron	Yes
chr19:4651811-4653008	ENSG00000074842.7	-	MYDGF	mRNA	intron	Yes
chr5:112840048-112840662	ENSG00000258864.1	+	CTC-554D6.1	mRNA	intron	Yes
chr11:33669243-33669792	ENSG00000110427.14	+	KIAA1549L	mRNA	3UTR	Yes
chr12:67648693-67650114	ENSG00000127334.10	+	DYRK2	mRNA	intron	Yes
chr16:4802252-4802837	ENSG00000067836.12	-	ROGDI	mRNA	Stop codon	Yes
chr10:17214885-17215316	ENSG00000229124.6	-	VIM-AS1	LncRNA	exon	Yes
chr1:247423896-247424556	ENSG00000162711.16	+	NLRP3	mRNA	CDS	Yes
chr8:28189675-28190359	ENSG00000134014.16	+	ELP3	mRNA	3UTR	Yes
chr3:195802041-195802412	ENSG00000145113.21	-	MUC4	mRNA	intron	No
chr17:40818731-40819126	ENSG00000186395.7	-	KRT10	mRNA	CDS	Yes
chr10:49018475-49019548	ENSG00000165633.12	-	VSTM4	mRNA	3UTR	Yes
chr22:38862702-38863046	ENSG00000183741.11	-	CBX6	mRNA	3UTR	Yes
chr17:70132508-70133381	ENSG00000153822.13	+	KCNJ16	mRNA	CDS	Yes
chr22:23773466-23773969	ENSG00000099953.9	+	MMP11	mRNA	intron	No
chr17:40476902-40477805	ENSG00000131746.12	-	TNS4	mRNA	3UTR	Yes
chr8:710119-711128	ENSG00000104714.13	-	ERICH1	mRNA	intron	No
chr8:48919830-48920414	ENSG00000019549.8	-	SNAI2	mRNA	CDS	Yes
chr12:100267241-100267846	ENSG00000136021.18	+	SCYL2	mRNA	intron	Yes
chr4:173370920-173371607	ENSG00000164105.3	+	SAP30	mRNA	CDS	Yes
chr20:3121732-3122509	ENSG00000185019.16	-	UBOX5	mRNA	CDS	Yes
chr7:40132905-40133155	ENSG00000168303.6	-	MPLKIP	mRNA	Stop codon	Yes
chr8:101668394-101669197	ENSG00000083307.10	+	GRHL2	mRNA	3UTR	Yes
chr15:84783587-84784239	ENSG00000166716.9	+	ZNF592	mRNA	CDS	Yes
chr7:92517275-92518128	ENSG00000127980.15	-	PEX1	mRNA	CDS	Yes
chr1:160565342-160565818	ENSG00000066294.14	-	CD84	mRNA	CDS	Yes
chr8:143266903-143268064	ENSG00000250571.6	+	GLI4	mRNA	5UTR	No
chr14:68978580-68979346	ENSG00000072110.13	-	ACTN1	mRNA	Stop codon	Yes
chr11:18239076-18239895	ENSG00000134339.8	-	SAA2	mRNA	3UTR	Yes
chr1:2569466-2570009	ENSG00000225931.3	+	RP3-395M20.7	Others	exon	Yes
chr1:15939382-15940068	ENSG00000065526.10	+	SPEN	mRNA	3UTR	Yes
chr19:16878343-16879100	ENSG00000127511.9	+	SIN3B	mRNA	Stop codon	Yes
chr12:50475553-50476062	ENSG00000161813.21	+	LARP4	mRNA	Stop codon	Yes
chrX:73826569-73827282	ENSG00000229807.10	-	XIST	LncRNA	exon	Yes
chr12:21515795-21516088	ENSG00000111711.9	+	GOLT1B	mRNA	3UTR	Yes
chr19:4794901-4795406	ENSG00000141965.4	+	FEM1A	mRNA	3UTR	Yes
chr13:114132061-114133002	ENSG00000185989.10	-	RASA3	mRNA	5UTR	No
chr20:50538185-50538559	ENSG00000196396.9	+	PTPN1	mRNA	intron	No
chr8:10765340-10765788	ENSG00000258724.1	-	CTD-2135J3.4	mRNA	intron	Yes
chr7:74375759-74376954	ENSG00000106665.15	+	CLIP2	mRNA	CDS	Yes
chr20:36206532-36207073	ENSG00000088367.21	+	EPB41L1	mRNA	intron	No
chr16:53043511-53044242	ENSG00000277639.2	-	RP11-467J12.4	mRNA	3UTR	Yes
chr19:10718037-10718575	ENSG00000079805.16	+	DNM2	mRNA	Stop codon	Yes
chr22:41359404-41359888	ENSG00000100403.11	+	ZC3H7B	mRNA	3UTR	Yes
chr13:75773397-75773707	ENSG00000136153.19	+	LMO7	mRNA	intron	No
chr1:12206777-12207676	ENSG00000028137.17	+	TNFRSF1B	mRNA	3UTR	Yes
chr1:151993561-151994056	ENSG00000197747.8	-	S100A10	mRNA	5UTR	Yes
chr12:89351512-89352175	ENSG00000139318.7	-	DUSP6	mRNA	CDS	Yes
chr15:41298146-41298592	ENSG00000247556.6	+	OIP5-AS1	LncRNA	exon	Yes
chr8:100287472-100288129	ENSG00000034677.12	-	RNF19A	mRNA	CDS	Yes
chr12:48768332-48768756	ENSG00000174233.11	-	ADCY6	mRNA	Stop codon	Yes
chr3:45966188-45968758	ENSG00000163820.14	-	FYCO1	mRNA	CDS	Yes
chr2:183037813-183038461	ENSG00000061676.14	-	NCKAP1	mRNA	5UTR	No
chr9:128946390-128946736	ENSG00000175283.7	-	DOLK	mRNA	CDS	Yes
chr9:129880533-129881483	ENSG00000136878.12	+	USP20	mRNA	3UTR	Yes
chr17:17792827-17793792	ENSG00000108557.17	+	RAI1	mRNA	CDS	Yes
chr19:7519212-7520265	ENSG00000198816.6	+	ZNF358	mRNA	Stop codon	Yes
chr20:33993696-33994274	ENSG00000125970.11	+	RALY	mRNA	5UTR	Yes
chr7:128954931-128955386	ENSG00000064419.13	-	TNPO3	mRNA	3UTR	Yes
chr5:176371647-176372236	ENSG00000175414.6	+	ARL10	mRNA	Stop codon	Yes
chr1:15726873-15728020	ENSG00000116786.11	+	PLEKHM2	mRNA	CDS	Yes
chrX:101348284-101348759	ENSG00000126953.5	-	TIMM8A	mRNA	intron	Yes
chr6:163538365-163538677	ENSG00000112531.16	+	QKI	mRNA	intron	No
chr14:100849414-100849868	ENSG00000214548.14	+	MEG3	LncRNA	intron	Yes
chr11:114059584-114060023	ENSG00000109906.13	+	ZBTB16	mRNA	5UTR	Yes
chr1:153947796-153948211	ENSG00000160741.16	-	CRTC2	mRNA	3UTR	Yes
chr17:19003478-19004144	ENSG00000188522.14	-	FAM83G	mRNA	CDS	Yes
chr11:65584900-65585746	ENSG00000173442.12	+	EHBP1L1	mRNA	Stop codon	Yes
chr3:195809415-195810120	ENSG00000145113.21	-	MUC4	mRNA	intron	No
chr17:47744948-47745989	ENSG00000073861.2	+	TBX21	mRNA	3UTR	Yes
chr17:19958029-19958512	ENSG00000108599.14	-	AKAP10	mRNA	CDS	Yes
chr2:68157154-68157524	ENSG00000273398.6	-	RP11-474G23.1	mRNA	3UTR	Yes
chr17:979264-979801	ENSG00000167693.16	-	NXN	mRNA	CDS	Yes
chr4:143336735-143337339	ENSG00000109458.8	+	GAB1	mRNA	5UTR	Yes
chr1:117606718-117607168	ENSG00000183508.4	+	FAM46C	mRNA	intron	No
chr13:91347688-91348108	ENSG00000215417.11	+	MIR17HG	LncRNA	exon	No
chr3:101849473-101850191	ENSG00000144802.11	+	NFKBIZ	mRNA	Stop codon	No
chr5:1037994-1039419	ENSG00000145506.13	+	NKD2	mRNA	3UTR	Yes
chr14:102326079-102326938	ENSG00000022976.15	+	ZNF839	mRNA	CDS	Yes
chrX:103376552-103376795	ENSG00000166681.13	+	BEX3	mRNA	intron	No
chr19:6753949-6754687	ENSG00000125731.12	-	SH2D3A	mRNA	CDS	Yes
chr19:12940371-12940776	ENSG00000179218.13	+	CALR	mRNA	Stop codon	Yes
chr16:29819417-29819984	ENSG00000280789.1	+	PAGR1	mRNA	Stop codon	Yes
chr18:79915863-79916369	ENSG00000122490.18	-	PQLC1	mRNA	intron	No
chr17:48058264-48060170	ENSG00000082641.15	+	NFE2L1	mRNA	CDS	Yes
chr10:32957369-32958238	ENSG00000150093.18	-	ITGB1	mRNA	5UTR	Yes
chr19:39342351-39342973	ENSG00000179134.15	+	SAMD4B	mRNA	intron	No
chr17:61398971-61399596	ENSG00000267131.1	-	RP11-332H18.5	LncRNA	intron	Yes
chr19:39424390-39425091	ENSG00000090924.14	+	PLEKHG2	mRNA	intron	Yes
chr20:57391410-57391962	ENSG00000132819.16	+	RBM38	mRNA	CDS	Yes
chr5:93593663-93594375	ENSG00000175745.11	+	NR2F1	mRNA	3UTR	Yes
chr3:196554227-196554806	ENSG00000185798.7	-	WDR53	mRNA	CDS	Yes
chr2:69458136-69458563	ENSG00000115977.18	-	AAK1	mRNA	3UTR	Yes
chr21:46568381-46568655	ENSG00000160305.17	+	DIP2A	mRNA	3UTR	Yes
chr18:74633281-74634231	ENSG00000215421.9	+	ZNF407	mRNA	CDS	Yes
chr7:100683028-100683526	ENSG00000146830.9	-	GIGYF1	mRNA	intron	Yes
chr6:119348357-119349824	ENSG00000111885.6	-	MAN1A1	mRNA	5UTR	Yes
chr2:241632877-241634052	ENSG00000176946.11	-	THAP4	mRNA	CDS	Yes
chr11:77123734-77124356	ENSG00000149260.15	+	CAPN5	mRNA	3UTR	Yes
chr6:31394463-31395168	ENSG00000272221.1	-	XXbac-BPG181B23.7	LncRNA	exon	Yes
chr5:15783081-15783880	ENSG00000183580.9	+	FBXL7	mRNA	intron	No
chr19:3207538-3208217	ENSG00000125912.10	+	NCLN	mRNA	3UTR	Yes
chr1:93136636-93137167	ENSG00000143033.17	+	MTF2	mRNA	CDS	Yes
chr8:98944392-98944852	ENSG00000164920.9	+	OSR2	mRNA	5UTR	Yes
chr22:20464982-20465587	ENSG00000099910.16	-	KLHL22	mRNA	Stop codon	Yes
chr19:43648697-43649067	ENSG00000011422.11	-	PLAUR	mRNA	Stop codon	Yes
chr8:13083408-13083875	ENSG00000164741.14	-	DLC1	mRNA	3UTR	Yes
chr14:75049044-75049689	ENSG00000119684.15	-	MLH3	mRNA	CDS	Yes
chr1:241640014-241640382	ENSG00000054277.13	-	OPN3	mRNA	CDS	Yes
chr17:78996883-78998100	ENSG00000171302.16	-	CANT1	mRNA	Stop codon	Yes
chr11:1761797-1762319	ENSG00000117984.13	-	CTSD	mRNA	intron	Yes
chr11:72712207-72712691	ENSG00000186635.14	-	ARAP1	mRNA	Stop codon	Yes
chr11:45933694-45934268	ENSG00000135365.15	-	PHF21A	mRNA	Stop codon	Yes
chr7:158436126-158436447	ENSG00000155093.17	-	PTPRN2	mRNA	intron	No
chr1:3458690-3459370	ENSG00000130762.14	+	ARHGEF16	mRNA	intron	No
chr9:34996341-34996828	ENSG00000137094.14	+	DNAJB5	mRNA	Stop codon	Yes
chr1:29122435-29123248	ENSG00000253304.1	-	TMEM200B	mRNA	intron	No
chr6:148548291-148549030	ENSG00000111961.17	+	SASH1	mRNA	3UTR	Yes
chr10:116672769-116673316	ENSG00000165868.13	-	HSPA12A	mRNA	3UTR	Yes
chr17:61407905-61409060	ENSG00000121068.13	+	TBX2	mRNA	3UTR	Yes
chr14:73058557-73058832	ENSG00000119707.13	+	RBM25	mRNA	5UTR	Yes
chr9:134641695-134642411	ENSG00000130635.15	+	COL5A1	mRNA	5UTR	Yes
chr16:72950538-72950994	ENSG00000140836.14	-	ZFHX3	mRNA	CDS	Yes
chr17:15531189-15531661	ENSG00000259024.6	-	TVP23C-CDRT4	mRNA	intron	No
chr5:134845966-134846364	ENSG00000145833.15	+	DDX46	mRNA	intron	Yes
chr11:1190377-1191072	ENSG00000215182.8	+	MUC5AC	mRNA	CDS	No
chr11:132335074-132336179	ENSG00000182667.14	+	NTM	mRNA	3UTR	Yes
chr12:75360208-75361009	ENSG00000173401.9	+	GLIPR1L1	mRNA	intron	Yes
chr15:85768020-85768762	ENSG00000183655.12	-	KLHL25	mRNA	CDS	Yes
chr3:97871820-97873218	ENSG00000080200.9	+	CRYBG3	mRNA	CDS	Yes
chr7:45715076-45715448	ENSG00000164742.14	+	ADCY1	mRNA	3UTR	Yes
chr22:18078016-18078696	ENSG00000215193.12	+	PEX26	mRNA	5UTR	Yes
chr4:137520925-137521700	ENSG00000189184.11	-	PCDH18	mRNA	CDS	Yes
chr13:73694332-73694717	ENSG00000118922.17	-	KLF12	mRNA	3UTR	Yes
chr11:7653042-7653739	ENSG00000166387.11	+	PPFIBP2	mRNA	3UTR	Yes
chr2:177230794-177231956	ENSG00000116044.15	-	NFE2L2	mRNA	intron	Yes
chr12:75499713-75500039	ENSG00000111615.13	-	KRR1	mRNA	Stop codon	Yes
chr21:36369080-36369906	ENSG00000159256.12	+	MORC3	mRNA	CDS	Yes
chr11:14358562-14359232	ENSG00000133818.13	-	RRAS2	mRNA	intron	Yes
chr19:45939897-45941025	ENSG00000104967.6	-	NOVA2	mRNA	CDS	Yes
chr12:109053565-109053969	ENSG00000135093.12	+	USP30	mRNA	intron	Yes
chr11:57326465-57326994	ENSG00000149136.8	-	SSRP1	mRNA	Stop codon	Yes
chr1:31683712-31684846	ENSG00000084636.17	-	COL16A1	mRNA	intron	Yes
chr5:74781378-74781909	ENSG00000198780.11	-	FAM169A	mRNA	3UTR	Yes
chr20:62805477-62806029	ENSG00000060491.16	+	OGFR	mRNA	intron	No
chr2:96799667-96800106	ENSG00000158158.11	+	CNNM4	mRNA	intron	No
chr2:127719181-127720346	ENSG00000136709.11	-	WDR33	mRNA	CDS	Yes
chr15:89683007-89683914	ENSG00000166821.8	-	PEX11A	mRNA	Stop codon	Yes
chr12:121888765-121889111	ENSG00000256950.2	+	RP11-87C12.2	mRNA	Stop codon	No
chrX:46606326-46606635	ENSG00000065923.9	-	SLC9A7	mRNA	3UTR	Yes
chr17:8188888-8190183	ENSG00000279152.1	+	AC129492.1	mRNA	CDS	Yes
chr8:7354754-7355245	ENSG00000215374.5	-	FAM66B	LncRNA	exon	Yes
chr12:107318788-107319568	ENSG00000151136.14	+	BTBD11	mRNA	CDS	Yes
chr17:78107500-78107830	ENSG00000078687.17	+	TNRC6C	mRNA	3UTR	Yes
chr17:37686832-37687336	ENSG00000275410.4	-	HNF1B	mRNA	3UTR	Yes
chr13:38361651-38362033	ENSG00000120686.11	+	UFM1	mRNA	3UTR	Yes
chr8:55879759-55880757	ENSG00000254087.7	+	LYN	mRNA	intron	Yes
chr11:17381109-17381580	ENSG00000260196.1	+	RP1-239B22.5	LncRNA	exon	Yes
chr4:127920385-127920823	ENSG00000164073.9	-	MFSD8	mRNA	Stop codon	Yes
chr17:8879049-8879485	ENSG00000141506.13	-	PIK3R5	mRNA	3UTR	Yes
chr15:25862045-25863551	ENSG00000206190.11	-	ATP10A	mRNA	CDS	Yes
chr19:39972147-39972416	ENSG00000013275.7	+	PSMC4	mRNA	intron	Yes
chr3:127660399-127661126	ENSG00000114631.10	+	PODXL2	mRNA	CDS	Yes
chr1:37857334-37857749	ENSG00000188786.9	-	MTF1	mRNA	CDS	Yes
chr19:17942485-17942962	ENSG00000007080.10	+	CCDC124	mRNA	CDS	Yes
chr16:5024948-5025669	ENSG00000103174.11	-	NAGPA	mRNA	3UTR	Yes
chr2:3643471-3644319	ENSG00000118004.17	+	COLEC11	mRNA	3UTR	Yes
chr10:32271476-32271997	ENSG00000120616.15	-	EPC1	mRNA	CDS	Yes
chr20:62934071-62934372	ENSG00000101191.16	-	DIDO1	mRNA	intron	No
chr17:38725494-38726376	ENSG00000275023.4	+	MLLT6	mRNA	3UTR	Yes
chr12:3040248-3040942	ENSG00000197905.8	+	TEAD4	mRNA	3UTR	Yes
chr17:5282251-5282599	ENSG00000029725.16	+	RABEP1	mRNA	5UTR	No
chr22:50250779-50251259	ENSG00000100429.17	-	HDAC10	mRNA	Stop codon	Yes
chr3:119492325-119492853	ENSG00000163389.10	+	POGLUT1	mRNA	3UTR	Yes
chr14:91481706-91482193	ENSG00000100796.17	-	PPP4R3A	mRNA	CDS	Yes
chr4:125316608-125318810	ENSG00000196159.11	+	FAT4	mRNA	CDS	Yes
chr20:53102386-53102624	ENSG00000182463.15	+	TSHZ2	mRNA	intron	No
chr21:41276102-41276574	ENSG00000182240.15	+	BACE2	mRNA	3UTR	Yes
chr19:12112888-12113824	ENSG00000132010.15	-	ZNF20	mRNA	intron	Yes
chr12:14774375-14775137	ENSG00000246705.4	+	H2AFJ	mRNA	CDS	Yes
chr16:57011-57431	ENSG00000161981.10	+	SNRNP25	mRNA	Stop codon	Yes
chr11:108723008-108723503	ENSG00000178105.9	+	DDX10	mRNA	CDS	Yes
chr21:45512660-45513708	ENSG00000182871.14	+	COL18A1	mRNA	3UTR	Yes
chr8:43140401-43141333	ENSG00000165102.14	+	HGSNAT	mRNA	intron	No
chr6:16759910-16760846	ENSG00000124788.17	-	ATXN1	mRNA	intron	No
chr9:132401407-132402809	ENSG00000125482.12	-	TTF1	mRNA	CDS	Yes
chr4:113381432-113381833	ENSG00000145362.17	+	ANK2	mRNA	3UTR	Yes
chr5:176397493-176398169	ENSG00000175416.12	-	CLTB	mRNA	intron	Yes
chr3:122699514-122700303	ENSG00000173193.13	+	PARP14	mRNA	CDS	Yes
chr1:19643715-19644624	ENSG00000270136.5	+	MINOS1-NBL1	mRNA	intron	Yes
chr1:2391809-2392252	ENSG00000157916.19	+	RER1	mRNA	intron	Yes
chr2:32063550-32063900	ENSG00000021574.11	+	SPAST	mRNA	5UTR	Yes
chr6:107028256-107028768	ENSG00000130349.9	+	C6orf203	mRNA	5UTR	Yes
chr17:79047431-79048803	ENSG00000173918.14	+	C1QTNF1	mRNA	Stop codon	Yes
chr20:62804757-62805325	ENSG00000060491.16	+	OGFR	mRNA	intron	Yes
chr10:47502083-47502837	ENSG00000204172.12	-	AGAP9	mRNA	CDS	Yes
chr14:22973164-22973581	ENSG00000129474.15	-	AJUBA	mRNA	Stop codon	Yes
chr9:76708594-76709108	ENSG00000106772.17	-	PRUNE2	mRNA	CDS	Yes
chr7:91264381-91266113	ENSG00000157240.3	+	FZD1	mRNA	CDS	Yes
chr6:39903731-39904431	ENSG00000146122.16	+	DAAM2	mRNA	3UTR	Yes
chr2:206307148-206308413	ENSG00000204186.7	+	ZDBF2	mRNA	CDS	Yes
chr1:42851392-42852126	ENSG00000164011.17	+	ZNF691	mRNA	Stop codon	Yes
chr6:31159229-31159605	ENSG00000137310.11	+	TCF19	mRNA	5UTR	Yes
chr6:1394805-1395311	ENSG00000137273.3	+	FOXF2	mRNA	3UTR	Yes
chr1:178916248-178916837	ENSG00000116191.17	+	RALGPS2	mRNA	3UTR	Yes
chr11:18245786-18246159	ENSG00000134339.8	-	SAA2	mRNA	Stop codon	Yes
chrX:53561867-53562210	ENSG00000086758.15	-	HUWE1	mRNA	intron	Yes
chr21:27143343-27143688	ENSG00000215326.3	-	GPX1P2	psRNA	exon	No
chr17:41981965-41982453	ENSG00000168259.14	-	DNAJC7	mRNA	intron	Yes
chr6:29889277-29889722	ENSG00000206341.7	+	HLA-H	psRNA	exon	Yes
chrX:149526344-149526959	ENSG00000241489.7	-	AF011889.5	mRNA	intron	Yes
chr16:15716995-15717502	ENSG00000072864.13	+	NDE1	mRNA	intron	No
chr11:618614-619205	ENSG00000099834.18	-	CDHR5	mRNA	CDS	No
chr6:3911168-3911951	ENSG00000260604.2	-	RP1-140K8.5	LncRNA	exon	Yes
chr10:67884592-67885316	ENSG00000096717.11	+	SIRT1	mRNA	CDS	Yes
chr17:3660269-3661029	ENSG00000040531.14	+	CTNS	mRNA	3UTR	Yes
chr19:45711236-45713631	ENSG00000177051.5	-	FBXO46	mRNA	CDS	Yes
chr3:196885183-196886716	ENSG00000119231.10	+	SENP5	mRNA	CDS	Yes
chr14:23068129-23068662	ENSG00000100813.14	-	ACIN1	mRNA	intron	Yes
chr7:93099961-93101172	ENSG00000205413.7	-	SAMD9	mRNA	3UTR	Yes
chr8:94519044-94519329	ENSG00000164944.11	-	KIAA1429	mRNA	CDS	Yes
chr19:36489647-36490316	ENSG00000267309.1	+	CTD-2630F21.1	LncRNA	exon	Yes
chr4:86701374-86701759	ENSG00000163629.12	+	PTPN13	mRNA	CDS	Yes
chr1:162780119-162780883	ENSG00000162733.16	+	DDR2	mRNA	3UTR	Yes
chr7:152435501-152436028	ENSG00000055609.17	-	KMT2C	mRNA	CDS	Yes
chr6:26467956-26469427	ENSG00000112763.15	+	BTN2A1	mRNA	3UTR	Yes
chr2:73447991-73448413	ENSG00000116127.17	+	ALMS1	mRNA	CDS	Yes
chr19:51587939-51588735	ENSG00000105497.7	+	ZNF175	mRNA	intron	Yes
chr12:57768600-57769046	ENSG00000111012.9	-	CYP27B1	mRNA	intron	Yes
chr3:9738893-9739564	ENSG00000156983.15	+	BRPF1	mRNA	CDS	Yes
chr10:119041900-119042884	ENSG00000107581.12	-	EIF3A	mRNA	CDS	Yes
chr19:35278795-35279354	ENSG00000105698.15	+	USF2	mRNA	Stop codon	Yes
chr2:181922062-181922460	ENSG00000138434.16	+	SSFA2	mRNA	3UTR	Yes
chr15:59030902-59031678	ENSG00000157450.15	+	RNF111	mRNA	CDS	Yes
chr22:37905960-37906779	ENSG00000100139.13	+	MICALL1	mRNA	5UTR	Yes
chr22:41176945-41179217	ENSG00000100393.11	+	EP300	mRNA	CDS	Yes
chr21:44311142-44311544	ENSG00000141959.16	+	PFKL	mRNA	intron	No
chr7:79453006-79453549	ENSG00000187391.19	-	MAGI2	mRNA	CDS	Yes
chr5:123512199-123512643	ENSG00000151292.17	+	CSNK1G3	mRNA	5UTR	Yes
chr17:74446787-74447296	ENSG00000170412.16	+	GPRC5C	mRNA	3UTR	Yes
chr17:12752586-12753220	ENSG00000141052.17	+	MYOCD	mRNA	CDS	Yes
chr1:206904271-206905207	ENSG00000162894.11	-	FCMR	mRNA	3UTR	Yes
chr6:130955048-130955450	ENSG00000079819.17	-	EPB41L2	mRNA	CDS	Yes
chr17:40089586-40089877	ENSG00000126351.12	+	THRA	mRNA	intron	Yes
chr21:45264121-45264477	ENSG00000186866.16	-	POFUT2	mRNA	3UTR	Yes
chr19:10328596-10329131	ENSG00000161847.13	-	RAVER1	mRNA	CDS	Yes
chr11:6391424-6392038	ENSG00000166311.9	+	SMPD1	mRNA	CDS	Yes
chr11:3358667-3359661	ENSG00000005801.16	-	ZNF195	mRNA	Stop codon	Yes
chr12:57089006-57089506	ENSG00000166886.12	+	NAB2	mRNA	5UTR	Yes
chr7:87907200-87908043	ENSG00000006634.7	+	DBF4	mRNA	3UTR	Yes
chr6:127266825-127267362	ENSG00000118518.15	+	RNF146	mRNA	intron	Yes
chr21:46658870-46659530	ENSG00000160310.16	+	PRMT2	mRNA	intron	Yes
chr2:96593507-96593811	ENSG00000114982.17	-	KANSL3	mRNA	3UTR	Yes
chr2:233769488-233769828	ENSG00000241119.1	+	UGT1A9	mRNA	intron	Yes
chr20:3647738-3648822	ENSG00000088812.17	+	ATRN	mRNA	3UTR	Yes
chr2:236125388-236125824	ENSG00000157985.18	+	AGAP1	mRNA	3UTR	Yes
chr1:19654938-19655579	ENSG00000158747.13	+	NBL1	mRNA	intron	Yes
chr1:156646680-156647066	ENSG00000132692.18	+	BCAN	mRNA	CDS	Yes
chr19:52706555-52706941	ENSG00000213020.8	-	ZNF611	mRNA	3UTR	Yes
chr10:97333148-97334790	ENSG00000181274.6	-	FRAT2	mRNA	Stop codon	Yes
chr19:12770790-12771414	ENSG00000095066.11	-	HOOK2	mRNA	intron	Yes
chr1:12208436-12209230	ENSG00000028137.17	+	TNFRSF1B	mRNA	3UTR	Yes
chr19:46755376-46757820	ENSG00000181027.10	+	FKRP	mRNA	CDS	Yes
chr1:3530988-3531460	ENSG00000162591.15	-	MEGF6	mRNA	CDS	No
chr3:52800394-52801316	ENSG00000162267.12	+	ITIH3	mRNA	intron	No
chr21:15046474-15047101	ENSG00000180530.10	-	NRIP1	mRNA	intron	No
chr1:154944554-154945190	ENSG00000163346.16	-	PBXIP1	mRNA	3UTR	Yes
chr19:8966423-8967148	ENSG00000181143.15	-	MUC16	mRNA	CDS	Yes
chr15:84870322-84870924	ENSG00000136383.6	+	ALPK3	mRNA	3UTR	Yes
chr22:42692207-42693746	ENSG00000128274.15	-	A4GALT	mRNA	Stop codon	Yes
chr10:103441973-103442307	ENSG00000148843.13	+	PDCD11	mRNA	intron	Yes
chr19:4453843-4454221	ENSG00000167671.11	-	UBXN6	mRNA	CDS	Yes
chr15:48738262-48739283	ENSG00000103995.13	-	CEP152	mRNA	CDS	Yes
chr9:135484540-135488241	ENSG00000196422.10	+	PPP1R26	mRNA	CDS	Yes
chr17:38733183-38733683	ENSG00000277972.1	+	CISD3	mRNA	Stop codon	Yes
chr8:144058472-144059199	ENSG00000178814.16	-	OPLAH	mRNA	Stop codon	Yes
chr8:142301041-142301547	ENSG00000171045.14	-	TSNARE1	mRNA	intron	No
chr9:137614949-137615311	ENSG00000197070.13	+	ARRDC1	mRNA	Stop codon	Yes
chr6:17706222-17706957	ENSG00000124789.11	-	NUP153	mRNA	5UTR	Yes
chr12:95786894-95787530	ENSG00000074527.11	-	NTN4	mRNA	CDS	Yes
chr5:173034512-173034878	ENSG00000113732.8	+	ATP6V0E1	mRNA	3UTR	Yes
chr15:67065534-67066530	ENSG00000166949.15	+	SMAD3	mRNA	intron	Yes
chr6:3089940-3090747	ENSG00000137275.13	+	RIPK1	mRNA	intron	No
chr2:25234022-25234433	ENSG00000119772.16	-	DNMT3A	mRNA	Stop codon	Yes
chr2:85608388-85608938	ENSG00000168887.10	-	C2orf68	mRNA	3UTR	Yes
chr1:150950599-150950990	ENSG00000143379.12	+	SETDB1	mRNA	CDS	Yes
chr11:607090-609795	ENSG00000070047.11	+	PHRF1	mRNA	CDS	Yes
chrX:77753272-77754554	ENSG00000085224.21	-	ATRX	mRNA	intron	No
chr17:81888125-81888518	ENSG00000183684.7	-	ALYREF	mRNA	Stop codon	Yes
chr12:124371857-124372784	ENSG00000196498.13	-	NCOR2	mRNA	CDS	Yes
chr15:67194709-67195090	ENSG00000166949.15	+	SMAD3	mRNA	3UTR	Yes
chr21:46366558-46367190	ENSG00000160299.16	+	PCNT	mRNA	CDS	Yes
chr14:102084653-102085077	ENSG00000080824.18	-	HSP90AA1	mRNA	3UTR	Yes
chr10:6232821-6234229	ENSG00000170525.18	+	PFKFB3	mRNA	3UTR	Yes
chr1:89678746-89679246	ENSG00000271949.1	+	RP11-302M6.4	mRNA	intron	No
chr17:5501449-5501952	ENSG00000091592.15	-	NLRP1	mRNA	3UTR	Yes
chrX:10233484-10234371	ENSG00000073464.11	+	CLCN4	mRNA	3UTR	Yes
chr12:104757159-104757924	ENSG00000171310.10	+	CHST11	mRNA	CDS	Yes
chr2:127863121-127863884	ENSG00000144233.9	-	AMMECR1L	mRNA	3UTR	Yes
chr9:128178835-128179563	ENSG00000148337.20	-	CIZ1	mRNA	CDS	Yes
chr12:45850082-45851278	ENSG00000189079.15	+	ARID2	mRNA	CDS	Yes
chr7:150473913-150474761	ENSG00000171115.3	+	GIMAP8	mRNA	CDS	Yes
chr4:1822863-1823238	ENSG00000168924.14	-	LETM1	mRNA	Stop codon	Yes
chr4:27022526-27023983	ENSG00000109689.14	+	STIM2	mRNA	3UTR	Yes
chr4:5622440-5623041	ENSG00000173040.12	-	EVC2	mRNA	3UTR	Yes
chr20:38918048-38918587	ENSG00000101445.9	+	PPP1R16B	mRNA	CDS	Yes
chr14:105924366-105925745	ENSG00000226777.7	+	KIAA0125	LncRNA	exon	Yes
chr2:74555076-74555562	ENSG00000115318.11	-	LOXL3	mRNA	intron	Yes
chr17:1707640-1707969	ENSG00000185561.9	-	TLCD2	mRNA	Stop codon	Yes
chr9:86301238-86301666	ENSG00000083223.17	-	ZCCHC6	mRNA	CDS	Yes
chr8:144472257-144473529	ENSG00000167702.11	+	KIFC2	mRNA	CDS	Yes
chr2:210650182-210650579	ENSG00000021826.14	+	CPS1	mRNA	Stop codon	No
chr15:41749265-41750671	ENSG00000174197.16	+	MGA	mRNA	CDS	Yes
chr10:58678021-58678550	ENSG00000122870.11	+	BICC1	mRNA	intron	No
chr12:57205174-57205647	ENSG00000123384.13	+	LRP1	mRNA	Stop codon	Yes
chr16:14261570-14262039	ENSG00000186260.16	+	MKL2	mRNA	3UTR	Yes
chr19:53869851-53870532	ENSG00000179820.15	+	MYADM	mRNA	intron	No
chr22:30661578-30662469	ENSG00000167065.13	-	DUSP18	mRNA	intron	Yes
chr7:2403600-2403831	ENSG00000136213.9	+	CHST12	mRNA	intron	No
chr6:42564038-42564485	ENSG00000024048.10	+	UBR2	mRNA	5UTR	Yes
chr11:75525226-75525954	ENSG00000158555.14	-	GDPD5	mRNA	5UTR	Yes
chr11:62790355-62790876	ENSG00000168569.7	-	TMEM223	mRNA	intron	Yes
chr5:57176040-57176485	ENSG00000062194.15	+	GPBP1	mRNA	5UTR	Yes
chr5:157805878-157806241	ENSG00000113282.13	-	CLINT1	mRNA	CDS	Yes
chr4:154567537-154567931	ENSG00000171564.11	+	FGB	mRNA	Stop codon	Yes
chr3:48423644-48424695	ENSG00000164050.12	-	PLXNB1	mRNA	CDS	Yes
chr7:158856544-158857045	ENSG00000126870.15	+	WDR60	mRNA	intron	Yes
chr2:148784619-148785110	ENSG00000135999.11	+	EPC2	mRNA	CDS	Yes
chr19:55670327-55670668	ENSG00000063244.12	+	U2AF2	mRNA	intron	No
chr9:101429627-101430025	ENSG00000136872.17	-	ALDOB	mRNA	Stop codon	No
chr8:144842451-144842810	ENSG00000147789.15	+	ZNF7	mRNA	CDS	Yes
chrX:106999714-107000259	ENSG00000133131.14	-	MORC4	mRNA	5UTR	Yes
chr7:32471633-32472285	ENSG00000226421.1	+	SLC25A5P5	psRNA	exon	Yes
chr18:75285375-75285783	ENSG00000179981.9	+	TSHZ1	mRNA	CDS	Yes
chr14:91458227-91458849	ENSG00000100796.17	-	PPP4R3A	mRNA	3UTR	Yes
chrX:154370749-154371352	ENSG00000196924.14	-	FLNA	mRNA	CDS	Yes
chr14:54790067-54790680	ENSG00000020577.13	+	SAMD4A	mRNA	3UTR	Yes
chr10:86521241-86521824	ENSG00000062650.17	-	WAPL	mRNA	5UTR	Yes
chr1:93478222-93478588	ENSG00000137942.16	+	FNBP1L	mRNA	intron	No
chr19:38264210-38265105	ENSG00000167642.12	+	SPINT2	mRNA	5UTR	Yes
chr12:109267314-109268200	ENSG00000076555.15	+	ACACB	mRNA	3UTR	Yes
chr19:54274136-54274983	ENSG00000131042.14	-	LILRB2	mRNA	3UTR	Yes
chr20:1466526-1466962	ENSG00000088833.17	-	NSFL1C	mRNA	Stop codon	Yes
chr1:89186212-89186641	ENSG00000162654.8	-	GBP4	mRNA	Stop codon	Yes
chr6:118565569-118566267	ENSG00000111860.13	-	CEP85L	mRNA	CDS	Yes
chr10:24542971-24544408	ENSG00000120549.17	+	KIAA1217	mRNA	CDS	Yes
chr5:75028556-75029940	ENSG00000176928.5	-	GCNT4	mRNA	CDS	Yes
chr19:17235370-17236234	ENSG00000160113.5	-	NR2F6	mRNA	CDS	Yes
chr7:43617612-43618484	ENSG00000106603.17	-	COA1	mRNA	intron	No
chr1:161047740-161049769	ENSG00000186517.13	-	ARHGAP30	mRNA	CDS	Yes
chr5:79115623-79115998	ENSG00000145692.14	+	BHMT	mRNA	Stop codon	No
chr2:135135516-135135958	ENSG00000115839.17	+	RAB3GAP1	mRNA	CDS	Yes
chr11:32976328-32976733	ENSG00000060749.14	+	QSER1	mRNA	Stop codon	Yes
chr1:9726887-9727703	ENSG00000171608.15	+	PIK3CD	mRNA	3UTR	Yes
chr20:59836003-59836401	ENSG00000087495.16	+	PHACTR3	mRNA	intron	Yes
chr11:64359178-64359611	ENSG00000162302.12	+	RPS6KA4	mRNA	Stop codon	Yes
chr17:50385016-50385422	ENSG00000108829.9	-	LRRC59	mRNA	CDS	Yes
chr1:20648427-20648963	ENSG00000158828.6	+	PINK1	mRNA	intron	Yes
chr1:9268918-9269554	ENSG00000049239.12	+	H6PD	mRNA	3UTR	Yes
chr11:11942369-11943142	ENSG00000170242.17	+	USP47	mRNA	CDS	Yes
chr6:35295180-35295724	ENSG00000065029.14	+	ZNF76	mRNA	3UTR	Yes
chr6:30185590-30186596	ENSG00000234127.8	-	TRIM26	mRNA	CDS	Yes
chr3:36833308-36833830	ENSG00000168016.13	-	TRANK1	mRNA	CDS	Yes
chr2:28946475-28947017	ENSG00000163811.11	+	WDR43	mRNA	Stop codon	Yes
chr14:74763885-74764449	ENSG00000119596.17	+	YLPM1	mRNA	CDS	Yes
chr2:102708284-102708698	ENSG00000115616.2	+	SLC9A2	mRNA	Stop codon	Yes
chr11:70187684-70188115	ENSG00000131620.17	+	ANO1	mRNA	CDS	Yes
chr17:76673797-76674369	ENSG00000182534.13	-	MXRA7	mRNA	3UTR	Yes
chr17:7932228-7932588	ENSG00000170037.13	+	CNTROB	mRNA	5UTR	Yes
chr15:77045123-77045575	ENSG00000140391.14	-	TSPAN3	mRNA	3UTR	Yes
chr7:66152215-66152613	ENSG00000241258.6	+	CRCP	mRNA	3UTR	Yes
chr13:19851471-19852002	ENSG00000132950.18	-	ZMYM5	mRNA	Stop codon	Yes
chr12:7095001-7095273	ENSG00000139178.10	-	C1RL	mRNA	3UTR	Yes
chr10:89838756-89839679	ENSG00000270670.1	-	RP11-248C1.3	psRNA	exon	Yes
chr9:90801791-90802284	ENSG00000165025.14	+	SYK	mRNA	intron	Yes
chr12:93574584-93575319	ENSG00000120833.13	+	SOCS2	mRNA	CDS	Yes
chr11:35432108-35432815	ENSG00000149090.11	-	PAMR1	mRNA	CDS	Yes
chr1:23874825-23875362	ENSG00000188822.7	-	CNR2	mRNA	CDS	Yes
chr7:99013404-99013967	ENSG00000242687.2	+	AC004893.11	LncRNA	exon	Yes
chr4:375159-375541	ENSG00000131127.13	+	ZNF141	mRNA	intron	Yes
chr5:173888290-173889135	ENSG00000113742.12	+	CPEB4	mRNA	5UTR	Yes
chr18:24019884-24020204	ENSG00000168234.12	+	TTC39C	mRNA	intron	Yes
chr5:96917449-96918148	ENSG00000164308.16	+	ERAP2	mRNA	3UTR	Yes
chr17:77498769-77500242	ENSG00000184640.17	+	SEPT9	mRNA	intron	Yes
chr9:21525813-21526767	ENSG00000171889.3	-	MIR31HG	LncRNA	intron	No
chr10:79445078-79445694	ENSG00000165424.6	-	ZCCHC24	mRNA	CDS	Yes
chr6:3909739-3910574	ENSG00000260604.2	-	RP1-140K8.5	LncRNA	exon	Yes
chr19:40826480-40827538	ENSG00000268797.1	+	CTC-490E21.12	mRNA	intron	No
chr11:86921470-86921981	ENSG00000150687.11	+	PRSS23	mRNA	intron	Yes
chr1:112917083-112918177	ENSG00000155380.11	-	SLC16A1	mRNA	CDS	Yes
chr6:29791777-29792883	ENSG00000176998.4	-	HCG4	psRNA	exon	Yes
chr3:8550076-8550711	ENSG00000071282.11	+	LMCD1	mRNA	intron	Yes
chr12:123533022-123533756	ENSG00000188026.12	-	RILPL1	mRNA	CDS	Yes
chr1:151511292-151511631	ENSG00000143375.14	+	CGN	mRNA	5UTR	No
chr16:71859706-71860549	ENSG00000182149.20	+	IST1	mRNA	intron	Yes
chr11:64778192-64778763	ENSG00000168066.20	-	SF1	mRNA	5UTR	Yes
chr10:77791594-77792533	ENSG00000151208.16	-	DLG5	mRNA	3UTR	Yes
chr6:63572477-63573574	ENSG00000112245.9	+	PTP4A1	mRNA	intron	Yes
chr7:116953521-116954377	ENSG00000004866.19	+	ST7	mRNA	intron	Yes
chr19:4402608-4402951	ENSG00000167670.15	+	CHAF1A	mRNA	Stop codon	No
chr2:113202201-113202798	ENSG00000125637.15	+	PSD4	mRNA	3UTR	Yes
chr1:36156047-36156807	ENSG00000116871.15	+	MAP7D1	mRNA	Stop codon	Yes
chr6:168465611-168466392	ENSG00000112562.18	+	SMOC2	mRNA	intron	No
chr5:181232538-181232913	ENSG00000146063.18	+	TRIM41	mRNA	CDS	Yes
chr17:5361148-5361717	ENSG00000029725.16	+	RABEP1	mRNA	CDS	Yes
chr7:149873310-149873679	ENSG00000171130.17	+	ATP6V0E2	mRNA	5UTR	Yes
chr16:28538643-28539034	ENSG00000176046.8	-	NUPR1	mRNA	Stop codon	Yes
chr12:79795503-79795887	ENSG00000058272.16	-	PPP1R12A	mRNA	Stop codon	Yes
chr1:1335765-1336622	ENSG00000107404.18	-	DVL1	mRNA	Stop codon	Yes
chr4:125414995-125415783	ENSG00000196159.11	+	FAT4	mRNA	CDS	Yes
chr16:31131392-31132434	ENSG00000052344.15	-	PRSS8	mRNA	Stop codon	Yes
chr19:36638805-36639937	ENSG00000197808.11	-	ZNF461	mRNA	3UTR	Yes
chr5:181223368-181224669	ENSG00000146063.18	+	TRIM41	mRNA	intron	Yes
chr16:31061264-31062130	ENSG00000167394.12	-	ZNF668	mRNA	CDS	Yes
chr11:65718996-65719531	ENSG00000172977.12	+	KAT5	mRNA	Stop codon	Yes
chr12:113165636-113166151	ENSG00000123064.12	-	DDX54	mRNA	Stop codon	Yes
chr1:15725253-15725671	ENSG00000116786.11	+	PLEKHM2	mRNA	Stop codon	Yes
chr15:84657888-84658299	ENSG00000197696.9	-	NMB	mRNA	Stop codon	No
chr1:10784960-10785310	ENSG00000130940.14	-	CASZ1	mRNA	intron	No
chr1:53062939-53063427	ENSG00000174348.13	+	PODN	mRNA	intron	No
chr2:136114807-136115936	ENSG00000121966.6	-	CXCR4	mRNA	CDS	Yes
chr14:94051057-94051425	ENSG00000089737.15	-	DDX24	mRNA	Stop codon	Yes
chr6:149661767-149662251	ENSG00000131023.12	-	LATS1	mRNA	CDS	Yes
chr5:135578498-135579088	ENSG00000145824.12	-	CXCL14	mRNA	5UTR	Yes
chr3:196353308-196353931	ENSG00000163960.11	-	UBXN7	mRNA	3UTR	Yes
chr2:130346257-130346882	ENSG00000136718.9	+	IMP4	mRNA	3UTR	Yes
chr3:12816487-12817774	ENSG00000144712.11	+	CAND2	mRNA	CDS	Yes
chr10:50635155-50635756	ENSG00000226200.6	+	SGMS1-AS1	LncRNA	exon	Yes
chr16:30554954-30556142	ENSG00000169951.9	-	ZNF764	mRNA	CDS	Yes
chr13:39602757-39603235	ENSG00000183722.7	-	LHFP	mRNA	5UTR	Yes
chr17:64212612-64213276	ENSG00000136478.7	-	TEX2	mRNA	CDS	Yes
chr19:32353313-32353650	ENSG00000168813.16	+	ZNF507	mRNA	CDS	Yes
chr4:143184907-143185963	ENSG00000170185.9	+	USP38	mRNA	5UTR	Yes
chr17:81458684-81459104	ENSG00000266074.8	+	BAHCC1	mRNA	Stop codon	Yes
chr10:75111588-75112104	ENSG00000156671.12	+	SAMD8	mRNA	intron	Yes
chr6:156777393-156777720	ENSG00000049618.22	+	ARID1B	mRNA	5UTR	No
chr2:19351491-19351802	ENSG00000143867.6	-	OSR1	mRNA	3UTR	Yes
chr11:65978602-65979021	ENSG00000175467.14	+	SART1	mRNA	CDS	Yes
chr11:74835520-74836726	ENSG00000166435.15	-	XRRA1	mRNA	intron	Yes
chr2:237547172-237547906	ENSG00000115648.13	+	MLPH	mRNA	intron	No
chr22:38682044-38682332	ENSG00000100216.5	+	TOMM22	mRNA	intron	Yes
chr1:179094917-179095497	ENSG00000186283.13	+	TOR3A	mRNA	Stop codon	Yes
chr7:83960753-83961873	ENSG00000075213.10	-	SEMA3A	mRNA	Stop codon	Yes
chr10:99929517-99930875	ENSG00000107554.16	-	DNMBP	mRNA	CDS	Yes
chr9:93607845-93608160	ENSG00000197724.10	+	PHF2	mRNA	intron	No
chr20:44196665-44197727	ENSG00000132823.10	-	OSER1	mRNA	CDS	Yes
chr10:19913956-19914258	ENSG00000120594.16	+	PLXDC2	mRNA	intron	No
chr3:88055476-88055958	ENSG00000163320.10	-	CGGBP1	mRNA	CDS	Yes
chr7:15611915-15612709	ENSG00000106511.5	-	MEOX2	mRNA	Stop codon	Yes
chr16:58025666-58026636	ENSG00000102996.4	+	MMP15	mRNA	5UTR	Yes
chr1:47438938-47439645	ENSG00000186564.5	+	FOXD2	mRNA	CDS	Yes
chr9:34367221-34367966	ENSG00000164976.8	-	KIAA1161	mRNA	3UTR	Yes
chr12:10372623-10373265	ENSG00000213809.8	-	KLRK1	mRNA	3UTR	Yes
chr11:46603379-46603774	ENSG00000180423.4	-	HARBI1	mRNA	Stop codon	Yes
chr22:36285569-36286095	ENSG00000100345.20	-	MYH9	mRNA	intron	Yes
chr10:91222627-91222952	ENSG00000180628.14	+	PCGF5	mRNA	5UTR	Yes
chr2:176124005-176124384	ENSG00000128709.12	+	HOXD9	mRNA	Stop codon	Yes
chr11:108206655-108207639	ENSG00000149308.16	-	NPAT	mRNA	intron	No
chr3:56633051-56633958	ENSG00000163946.13	-	FAM208A	mRNA	CDS	Yes
chr19:1244161-1244773	ENSG00000099624.7	+	ATP5D	mRNA	intron	Yes
chr22:40411196-40411876	ENSG00000196588.14	-	MKL1	mRNA	3UTR	Yes
chr1:175170585-175171151	ENSG00000235750.9	-	KIAA0040	mRNA	intron	No
chr5:35064923-35065925	ENSG00000113494.16	-	PRLR	mRNA	intron	Yes
chr3:57556355-57556770	ENSG00000174840.8	+	PDE12	mRNA	CDS	Yes
chr3:45758608-45759096	ENSG00000163817.15	-	SLC6A20	mRNA	3UTR	Yes
chr2:88626702-88627531	ENSG00000172071.11	-	EIF2AK3	mRNA	CDS	Yes
chr19:55383856-55384263	ENSG00000233493.3	-	TMEM238	mRNA	CDS	No
chr5:179765330-179766768	ENSG00000161021.11	+	MAML1	mRNA	CDS	Yes
chr19:21058366-21059011	ENSG00000118620.12	+	ZNF430	mRNA	3UTR	Yes
chr11:85694610-85695392	ENSG00000137501.17	-	SYTL2	mRNA	3UTR	Yes
chr1:89109585-89110179	ENSG00000162645.12	-	GBP2	mRNA	intron	Yes
chr17:82235801-82236320	ENSG00000141526.15	+	SLC16A3	mRNA	CDS	Yes
chr13:21603866-21604216	ENSG00000165487.13	-	MICU2	mRNA	CDS	Yes
chr20:25675089-25676247	ENSG00000130684.13	-	ZNF337	mRNA	CDS	Yes
chr1:17696768-17697784	ENSG00000074964.16	+	ARHGEF10L	mRNA	CDS	Yes
chr4:154535867-154536127	ENSG00000171566.11	-	PLRG1	mRNA	3UTR	Yes
chr20:44310888-44311240	ENSG00000197296.5	-	FITM2	mRNA	Stop codon	No
chr2:32220336-32220782	ENSG00000152683.14	+	SLC30A6	mRNA	CDS	Yes
chr17:75640738-75641283	ENSG00000108469.14	-	RECQL5	mRNA	intron	Yes
chr14:23183301-23183724	ENSG00000092068.19	-	SLC7A8	mRNA	5UTR	Yes
chr11:67504150-67505403	ENSG00000110697.12	-	PITPNM1	mRNA	intron	Yes
chr2:46384449-46384860	ENSG00000116016.13	+	EPAS1	mRNA	Stop codon	Yes
chr14:70730262-70730798	ENSG00000006432.15	-	MAP3K9	mRNA	CDS	Yes
chr17:9916833-9917448	ENSG00000007237.18	-	GAS7	mRNA	Stop codon	Yes
chr3:196238353-196238725	ENSG00000163959.9	+	SLC51A	mRNA	intron	Yes
chr16:89556831-89557189	ENSG00000197912.13	+	SPG7	mRNA	3UTR	Yes
chr3:195863406-195864236	ENSG00000061938.16	-	TNK2	mRNA	3UTR	Yes
chrX:48913332-48913644	ENSG00000102096.9	-	PIM2	mRNA	3UTR	Yes
chr4:176683599-176684037	ENSG00000150630.3	-	VEGFC	mRNA	3UTR	Yes
chr21:36246104-36246549	ENSG00000142197.12	+	DOPEY2	mRNA	CDS	Yes
chr19:57590147-57590904	ENSG00000171649.11	+	ZIK1	mRNA	CDS	Yes
chr3:44917249-44917599	ENSG00000163812.13	-	ZDHHC3	mRNA	3UTR	Yes
chr14:24238769-24239148	ENSG00000100938.17	+	GMPR2	mRNA	3UTR	Yes
chr11:46678441-46679100	ENSG00000175220.11	-	ARHGAP1	mRNA	3UTR	Yes
chr1:72282264-72282758	ENSG00000172260.14	-	NEGR1	mRNA	5UTR	Yes
chr1:222665338-222665672	ENSG00000154305.16	+	MIA3	mRNA	CDS	Yes
chr19:35719671-35720918	ENSG00000272333.5	+	KMT2B	mRNA	CDS	Yes
chr4:1727863-1728839	ENSG00000013810.18	+	TACC3	mRNA	CDS	Yes
chr3:194341037-194342650	ENSG00000178772.6	-	CPN2	mRNA	CDS	Yes
chr20:62650423-62651321	ENSG00000101187.15	+	SLCO4A1	mRNA	intron	No
chr4:2248351-2249412	ENSG00000123933.15	-	MXD4	mRNA	3UTR	Yes
chr19:21119105-21119475	ENSG00000160352.15	+	ZNF714	mRNA	intron	Yes
chr5:140525851-140526476	ENSG00000131503.20	+	ANKHD1	mRNA	CDS	Yes
chr20:50190700-50192578	ENSG00000172216.5	+	CEBPB	mRNA	CDS	Yes
chr1:19907483-19907896	ENSG00000169914.5	+	OTUD3	mRNA	Stop codon	Yes
chr17:59210013-59210628	ENSG00000265303.1	+	CTD-2510F5.6	mRNA	intron	Yes
chr17:47941533-47941949	ENSG00000108439.9	+	PNPO	mRNA	Stop codon	Yes
chr16:84661488-84662272	ENSG00000135686.12	+	KLHL36	mRNA	CDS	Yes
chr20:35664564-35664874	ENSG00000272897.5	-	RP1-309K20.6	mRNA	intron	Yes
chr7:158556700-158557638	ENSG00000155093.17	-	PTPRN2	mRNA	intron	No
chr19:17336713-17337223	ENSG00000130299.16	+	GTPBP3	mRNA	intron	Yes
chr14:32077119-32077826	ENSG00000100852.12	+	ARHGAP5	mRNA	intron	Yes
chr1:201781050-201781353	ENSG00000134369.15	+	NAV1	mRNA	CDS	Yes
chr15:76699671-76700689	ENSG00000140386.12	-	SCAPER	mRNA	intron	No
chr1:28334443-28335003	ENSG00000130772.13	+	MED18	mRNA	CDS	Yes
chr20:44412355-44412867	ENSG00000101076.16	+	HNF4A	mRNA	intron	No
chr11:96237133-96237433	ENSG00000184384.13	-	MAML2	mRNA	intron	No
chr16:66402663-66404558	ENSG00000179776.17	+	CDH5	mRNA	3UTR	Yes
chr19:2229743-2230007	ENSG00000104885.17	+	DOT1L	mRNA	Stop codon	Yes
chr16:17108182-17109141	ENSG00000103489.11	-	XYLT1	mRNA	Stop codon	Yes
chr16:89655279-89655558	ENSG00000131165.14	-	CHMP1A	mRNA	intron	No
chr22:31713321-31714039	ENSG00000183530.13	-	PRR14L	mRNA	CDS	Yes
chr19:17211483-17212633	ENSG00000099331.13	+	MYO9B	mRNA	3UTR	Yes
chr14:101986136-101986559	ENSG00000197102.10	+	DYNC1H1	mRNA	CDS	Yes
chr12:48342857-48343645	ENSG00000167528.12	-	ZNF641	mRNA	CDS	Yes
chr11:2129795-2130737	ENSG00000167244.18	-	IGF2	mRNA	3UTR	Yes
chr8:30105722-30106049	ENSG00000104660.17	+	LEPROTL1	mRNA	Stop codon	Yes
chr6:158503438-158504289	ENSG00000130338.12	+	TULP4	mRNA	CDS	Yes
chr19:8403349-8404148	ENSG00000185236.11	+	RAB11B	mRNA	3UTR	Yes
chr7:152464120-152465072	ENSG00000261455.1	+	LINC01003	LncRNA	exon	Yes
chr17:41801999-41803567	ENSG00000141696.12	-	P3H4	mRNA	3UTR	Yes
chr14:73490902-73491922	ENSG00000170468.7	+	C14orf169	mRNA	CDS	Yes
chrX:10117131-10117751	ENSG00000047644.18	+	WWC3	mRNA	CDS	Yes
chr11:72838506-72838863	ENSG00000168010.10	+	ATG16L2	mRNA	intron	Yes
chr1:203166681-203167392	ENSG00000163485.15	+	ADORA1	mRNA	3UTR	Yes
chr11:108173354-108173867	ENSG00000149308.16	-	NPAT	mRNA	CDS	Yes
chrX:53196604-53197081	ENSG00000126012.11	-	KDM5C	mRNA	CDS	Yes
chr21:34811209-34811630	ENSG00000159216.18	-	RUNX1	mRNA	intron	No
chr2:158968660-158968970	ENSG00000115183.13	+	TANC1	mRNA	intron	No
chr3:67007878-67008390	ENSG00000163376.11	+	KBTBD8	mRNA	CDS	Yes
chr2:99970493-99970981	ENSG00000144218.18	-	AFF3	mRNA	intron	No
chr16:69329901-69330573	ENSG00000258429.1	-	PDF	mRNA	CDS	Yes
chr17:1399872-1400174	ENSG00000108953.16	-	YWHAE	mRNA	intron	Yes
chr1:153772974-153773299	ENSG00000143624.13	+	INTS3	mRNA	intron	Yes
chr12:12912255-12912840	ENSG00000013588.6	+	GPRC5A	mRNA	Stop codon	Yes
chr6:145804500-145806273	ENSG00000118496.4	-	FBXO30	mRNA	CDS	Yes
chr2:29181584-29181896	ENSG00000115295.19	+	CLIP4	mRNA	CDS	Yes
chr16:4765612-4766036	ENSG00000103199.13	-	ZNF500	mRNA	CDS	Yes
chr17:82153419-82155619	ENSG00000176155.18	-	CCDC57	mRNA	intron	Yes
chr5:141375611-141376452	ENSG00000253910.2	+	PCDHGB2	mRNA	intron	Yes
chr3:129827923-129828451	ENSG00000172765.16	-	TMCC1	mRNA	intron	Yes
chr7:154944100-154944548	ENSG00000157212.18	-	PAXIP1	mRNA	intron	Yes
chr1:160997873-160998460	ENSG00000158769.17	-	F11R	mRNA	3UTR	Yes
chr1:201969405-201969873	ENSG00000134375.10	+	TIMM17A	mRNA	Stop codon	Yes
chr15:52608502-52609246	ENSG00000047346.12	-	FAM214A	mRNA	CDS	Yes
chr1:15117056-15117961	ENSG00000189337.16	+	KAZN	mRNA	3UTR	Yes
chr5:120685864-120686567	ENSG00000184838.14	+	PRR16	mRNA	CDS	Yes
chr4:84672380-84672928	ENSG00000163625.15	-	WDFY3	mRNA	3UTR	Yes
chr6:31658379-31658699	ENSG00000204439.3	-	C6orf47	mRNA	3UTR	Yes
chr14:95202783-95203186	ENSG00000165959.11	-	CLMN	mRNA	CDS	Yes
chr19:52799207-52800923	ENSG00000198538.10	-	ZNF28	mRNA	Stop codon	Yes
chr3:52778207-52778615	ENSG00000055957.10	+	ITIH1	mRNA	Stop codon	No
chr5:14713361-14713903	ENSG00000154122.12	-	ANKH	mRNA	Stop codon	Yes
chr22:20405388-20405972	ENSG00000185252.18	+	ZNF74	mRNA	3UTR	Yes
chr20:51768119-51768371	ENSG00000054793.13	-	ATP9A	mRNA	intron	No
chr3:52786169-52786562	ENSG00000055957.10	+	ITIH1	mRNA	Stop codon	No
chr14:44962815-44963204	ENSG00000179454.13	-	KLHL28	mRNA	intron	Yes
chr10:5639054-5639773	ENSG00000196372.12	-	ASB13	mRNA	3UTR	Yes
chr6:2291366-2291784	ENSG00000250903.8	+	GMDS-AS1	LncRNA	intron	No
chr11:121451711-121452697	ENSG00000137642.12	+	SORL1	mRNA	5UTR	Yes
chr10:79825933-79827280	ENSG00000272447.1	+	RP11-182L21.6	LncRNA	exon	Yes
chr18:8762399-8762899	ENSG00000168502.17	+	MTCL1	mRNA	intron	No
chr17:41822191-41823043	ENSG00000141756.18	+	FKBP10	mRNA	3UTR	Yes
chr19:2073072-2073503	ENSG00000172081.13	-	MOB3A	mRNA	3UTR	Yes
chr2:33398446-33398792	ENSG00000049323.15	+	LTBP1	mRNA	Stop codon	Yes
chr6:56540394-56540759	ENSG00000151914.19	-	DST	mRNA	CDS	Yes
chr3:48660680-48662646	ENSG00000008300.15	-	CELSR3	mRNA	CDS	Yes
chr22:28163098-28163603	ENSG00000100154.14	-	TTC28	mRNA	CDS	Yes
chr3:195883860-195884178	ENSG00000061938.16	-	TNK2	mRNA	intron	No
chr10:103446840-103447490	ENSG00000138172.10	-	CALHM2	mRNA	Stop codon	Yes
chr2:237368685-237369074	ENSG00000163359.15	-	COL6A3	mRNA	CDS	Yes
chr22:36877586-36878035	ENSG00000100365.14	+	NCF4	mRNA	Stop codon	Yes
chr11:1243349-1244085	ENSG00000117983.17	+	MUC5B	mRNA	CDS	Yes
chr1:36303743-36304313	ENSG00000054118.13	+	THRAP3	mRNA	Stop codon	Yes
chr4:89246257-89246606	ENSG00000185477.4	-	GPRIN3	mRNA	3UTR	Yes
chr8:37598036-37598716	ENSG00000254290.1	-	RP11-150O12.3	LncRNA	exon	Yes
chr19:23361107-23362761	ENSG00000167232.13	-	ZNF91	mRNA	CDS	Yes
chr17:64002535-64002927	ENSG00000224383.7	+	PRR29	mRNA	3UTR	Yes
chr7:44606587-44607040	ENSG00000105953.14	+	OGDH	mRNA	intron	Yes
chr6:107882875-107883246	ENSG00000025796.13	-	SEC63	mRNA	Stop codon	Yes
chr19:43780346-43781054	ENSG00000104783.11	-	KCNN4	mRNA	intron	Yes
chr13:102839516-102840053	ENSG00000270181.1	+	BIVM-ERCC5	mRNA	Stop codon	Yes
chr19:4066487-4067103	ENSG00000178951.8	-	ZBTB7A	mRNA	5UTR	Yes
chr12:47236209-47236605	ENSG00000179715.12	+	PCED1B	mRNA	Stop codon	Yes
chr3:125313251-125313630	ENSG00000163848.19	-	ZNF148	mRNA	CDS	Yes
chr20:57710975-57711733	ENSG00000124225.15	-	PMEPA1	mRNA	5UTR	Yes
chr5:140670649-140671345	ENSG00000120314.18	+	WDR55	mRNA	3UTR	Yes
chr21:43737453-43737912	ENSG00000160209.18	+	PDXK	mRNA	3UTR	Yes
chr1:211576049-211576404	ENSG00000170385.9	-	SLC30A1	mRNA	CDS	Yes
chr8:55525022-55525553	ENSG00000206579.8	+	XKR4	mRNA	3UTR	Yes
chr19:10391153-10391768	ENSG00000105401.7	-	CDC37	mRNA	Stop codon	Yes
chr8:37892756-37893073	ENSG00000156675.15	-	RAB11FIP1	mRNA	intron	No
chr22:37608867-37609300	ENSG00000100083.18	+	GGA1	mRNA	intron	Yes
chr15:45117585-45118081	ENSG00000140254.12	-	DUOXA1	mRNA	intron	No
chr6:51659113-51659408	ENSG00000170927.14	-	PKHD1	mRNA	CDS	No
chr22:36281891-36282897	ENSG00000100345.20	-	MYH9	mRNA	3UTR	Yes
chr7:100220752-100221349	ENSG00000066923.17	+	STAG3	mRNA	3UTR	Yes
chr17:17166320-17166875	ENSG00000133030.19	+	MPRIP	mRNA	intron	Yes
chr21:45479731-45480334	ENSG00000182871.14	+	COL18A1	mRNA	intron	Yes
chr4:2965287-2965968	ENSG00000125388.19	+	GRK4	mRNA	intron	Yes
chr19:52155867-52156787	ENSG00000196267.12	-	ZNF836	mRNA	CDS	Yes
chr19:40013859-40014360	ENSG00000187187.13	+	ZNF546	mRNA	CDS	Yes
chr5:55164236-55164709	ENSG00000164287.12	-	CDC20B	mRNA	intron	Yes
chr9:134828432-134829035	ENSG00000130635.15	+	COL5A1	mRNA	intron	No
chr17:38767646-38768433	ENSG00000276293.4	-	PIP4K2B	mRNA	3UTR	Yes
chr14:21090254-21091098	ENSG00000165804.15	-	ZNF219	mRNA	CDS	Yes
chr8:64798353-64798764	ENSG00000172817.3	-	CYP7B1	mRNA	Stop codon	No
chr7:726633-727329	ENSG00000164818.15	+	DNAAF5	mRNA	CDS	Yes
chr19:3759627-3760429	ENSG00000011132.11	-	APBA3	mRNA	CDS	Yes
chr11:9749763-9750105	ENSG00000133789.14	+	SWAP70	mRNA	Stop codon	Yes
chr8:41598216-41599202	ENSG00000158669.11	+	GPAT4	mRNA	5UTR	Yes
chr3:142962087-142963343	ENSG00000188582.8	-	PAQR9	mRNA	CDS	Yes
chr14:50231184-50231914	ENSG00000100485.11	-	SOS2	mRNA	5UTR	No
chr1:27335486-27335817	ENSG00000186501.14	+	TMEM222	mRNA	3UTR	Yes
chr5:146503517-146504091	ENSG00000113649.11	+	TCERG1	mRNA	intron	Yes
chr8:144439888-144440751	ENSG00000160949.16	-	TONSL	mRNA	intron	Yes
chr10:99391621-99392727	ENSG00000119946.10	+	CNNM1	mRNA	3UTR	Yes
chr12:55935806-55936450	ENSG00000065357.19	+	DGKA	mRNA	intron	Yes
chr17:82188167-82188510	ENSG00000176155.18	-	CCDC57	mRNA	CDS	Yes
chr12:111447519-111448421	ENSG00000111252.10	+	SH2B3	mRNA	intron	Yes
chr5:6599658-6600224	ENSG00000037474.14	-	NSUN2	mRNA	Stop codon	Yes
chr2:45651086-45652096	ENSG00000171132.13	+	PRKCE	mRNA	5UTR	Yes
chr12:49037505-49038857	ENSG00000167548.14	-	KMT2D	mRNA	CDS	Yes
chr7:149003603-149004256	ENSG00000155660.10	-	PDIA4	mRNA	CDS	Yes
chr16:67718955-67719378	ENSG00000141098.12	-	GFOD2	mRNA	5UTR	Yes
chr9:26842278-26842689	ENSG00000120159.11	-	CAAP1	mRNA	CDS	Yes
chr4:988000-992143	ENSG00000145217.13	-	SLC26A1	mRNA	intron	Yes
chr7:44760117-44760459	ENSG00000122515.14	+	ZMIZ2	mRNA	intron	Yes
chr1:24669219-24669577	ENSG00000133226.16	+	SRRM1	mRNA	CDS	Yes
chr19:10690520-10692377	ENSG00000129351.17	+	ILF3	mRNA	3UTR	Yes
chr1:64833980-64834532	ENSG00000162434.11	-	JAK1	mRNA	3UTR	Yes
chr17:7235376-7236758	ENSG00000040633.12	-	PHF23	mRNA	CDS	Yes
chr15:66325841-66326308	ENSG00000166938.12	+	DIS3L	mRNA	CDS	Yes
chr8:63168547-63168982	ENSG00000185728.16	+	YTHDF3	mRNA	5UTR	Yes
chr1:156114650-156115643	ENSG00000160789.19	+	LMNA	mRNA	CDS	Yes
chr7:98317366-98318166	ENSG00000006453.13	-	BAIAP2L1	mRNA	intron	No
chr19:10553103-10554314	ENSG00000129347.19	-	KRI1	mRNA	3UTR	Yes
chr10:58676931-58677747	ENSG00000122870.11	+	BICC1	mRNA	intron	No
chr1:208024363-208024762	ENSG00000076356.6	-	PLXNA2	mRNA	3UTR	Yes
chr7:30424569-30425521	ENSG00000106100.10	-	NOD1	mRNA	3UTR	Yes
chr19:20544052-20546020	ENSG00000237440.8	-	ZNF737	mRNA	CDS	Yes
chr20:2657799-2658354	ENSG00000101361.15	+	NOP56	mRNA	CDS	Yes
chr10:101002389-101003023	ENSG00000107816.17	+	LZTS2	mRNA	CDS	Yes
chr6:127286764-127287752	ENSG00000118518.15	+	RNF146	mRNA	CDS	Yes
chr3:51703664-51704296	ENSG00000164081.12	+	TEX264	mRNA	Stop codon	Yes
chr16:2948824-2949327	ENSG00000059122.16	+	FLYWCH1	mRNA	Stop codon	Yes
chr5:179134734-179135253	ENSG00000087116.14	-	ADAMTS2	mRNA	intron	No
chr7:149431473-149432186	ENSG00000196453.7	-	ZNF777	mRNA	Stop codon	Yes
chr2:181915353-181916418	ENSG00000138434.16	+	SSFA2	mRNA	3UTR	Yes
chr17:37517784-37519101	ENSG00000275066.4	-	SYNRG	mRNA	3UTR	Yes
chr1:233382269-233382845	ENSG00000143674.10	+	RP5-862P8.2	mRNA	CDS	Yes
chr1:1889923-1891178	ENSG00000078369.17	-	GNB1	mRNA	intron	Yes
chr5:132813389-132814892	ENSG00000198944.5	+	SOWAHA	mRNA	CDS	Yes
chr12:132726529-132726922	ENSG00000176915.14	-	ANKLE2	mRNA	3UTR	Yes
chr1:17408903-17409287	ENSG00000179051.13	-	RCC2	mRNA	Stop codon	Yes
chr16:85661080-85661853	ENSG00000131149.18	+	GSE1	mRNA	CDS	Yes
chr1:146228197-146229074	ENSG00000264343.5	-	NOTCH2NL	mRNA	intron	Yes
chr12:49707023-49707504	ENSG00000161791.13	-	FMNL3	mRNA	5UTR	Yes
chr15:43746420-43746656	ENSG00000167004.12	+	PDIA3	mRNA	5UTR	Yes
chrX:49880079-49880696	ENSG00000273820.1	+	USP27X	mRNA	CDS	Yes
chr7:41964153-41966533	ENSG00000106571.12	-	GLI3	mRNA	CDS	Yes
chr12:121001194-121001664	ENSG00000135100.17	+	HNF1A	mRNA	3UTR	Yes
chr1:9930026-9930327	ENSG00000162441.11	-	LZIC	mRNA	3UTR	Yes
chr19:52941222-52941978	ENSG00000221874.4	-	ZNF816-ZNF321P	mRNA	intron	No
chr1:162561608-162562247	ENSG00000117143.13	+	UAP1	mRNA	intron	No
chr5:76833365-76834571	ENSG00000164251.4	+	F2RL1	mRNA	3UTR	Yes
chr16:81444971-81445635	ENSG00000153815.16	+	CMIP	mRNA	CDS	Yes
chrX:154478666-154479177	ENSG00000196976.7	-	LAGE3	mRNA	5UTR	Yes
chr11:62578489-62579082	ENSG00000149016.15	-	TUT1	mRNA	CDS	Yes
chr1:226964969-226965556	ENSG00000163050.16	+	ADCK3	mRNA	CDS	Yes
chr8:56963621-56964108	ENSG00000104331.8	-	IMPAD1	mRNA	Stop codon	Yes
chr9:128160276-128160642	ENSG00000171159.4	+	C9orf16	mRNA	Stop codon	Yes
chr6:107634277-107635422	ENSG00000112320.11	+	SOBP	mRNA	CDS	Yes
chr22:26292407-26293105	ENSG00000100095.18	+	SEZ6L	mRNA	CDS	Yes
chr8:544509-545171	ENSG00000180190.11	-	TDRP	mRNA	5UTR	No
chr9:128260193-128260923	ENSG00000167110.16	-	GOLGA2	mRNA	Stop codon	Yes
chr5:157575430-157575839	ENSG00000135074.15	-	ADAM19	mRNA	Stop codon	Yes
chr5:139322517-139322857	ENSG00000280987.3	+	MATR3	mRNA	CDS	Yes
chr19:50309530-50310531	ENSG00000105357.15	+	MYH14	mRNA	3UTR	Yes
chr3:114315896-114316439	ENSG00000181722.16	-	ZBTB20	mRNA	3UTR	Yes
chr19:47094257-47094676	ENSG00000130749.9	-	ZC3H4	mRNA	Stop codon	Yes
chr4:147485714-147486105	ENSG00000151617.15	+	EDNRA	mRNA	intron	Yes
chr20:36205970-36206388	ENSG00000088367.21	+	EPB41L1	mRNA	intron	No
chr17:7307532-7308041	ENSG00000132507.17	+	EIF5A	mRNA	intron	Yes
chr7:43632084-43632505	ENSG00000106603.17	-	COA1	mRNA	intron	Yes
chr5:43556438-43557169	ENSG00000172239.13	-	PAIP1	mRNA	CDS	Yes
chr1:151581636-151582223	ENSG00000143367.15	+	TUFT1	mRNA	intron	Yes
chr1:85190042-85190705	ENSG00000097096.8	-	SYDE2	mRNA	CDS	Yes
chr19:17075756-17076558	ENSG00000099331.13	+	MYO9B	mRNA	intron	Yes
chr7:7238225-7238911	ENSG00000106392.10	+	C1GALT1	mRNA	CDS	Yes
chr7:66921146-66921580	ENSG00000106609.16	+	TMEM248	mRNA	5UTR	Yes
chr6:81749737-81750552	ENSG00000112773.15	-	FAM46A	mRNA	CDS	Yes
chr11:118643696-118644164	ENSG00000019144.17	+	PHLDB1	mRNA	intron	Yes
chr9:83707598-83708042	ENSG00000135018.13	-	UBQLN1	mRNA	5UTR	Yes
chr8:8327595-8328319	ENSG00000275342.4	-	SGK223	mRNA	CDS	Yes
chr19:3537168-3538233	ENSG00000105325.13	+	FZR1	mRNA	3UTR	Yes
chr22:20199904-20201005	ENSG00000249923.1	-	XXbac-B444P24.8	LncRNA	exon	No
chr2:88574563-88575416	ENSG00000172071.11	-	EIF2AK3	mRNA	CDS	Yes
chr2:120222853-120223314	ENSG00000226479.3	-	TMEM185B	mRNA	5UTR	Yes
chr5:132486593-132487211	ENSG00000125347.13	-	IRF1	mRNA	intron	Yes
chr2:159282692-159283080	ENSG00000196151.10	-	WDSUB1	mRNA	CDS	Yes
chr3:42636795-42637855	ENSG00000114857.17	+	NKTR	mRNA	CDS	Yes
chr15:68187642-68188037	ENSG00000260007.2	-	RP11-315D16.2	mRNA	intron	Yes
chr17:146834-147582	ENSG00000272636.3	-	DOC2B	mRNA	3UTR	No
chr1:42766495-42767057	ENSG00000117385.15	-	P3H1	mRNA	CDS	Yes
chr19:53579687-53580165	ENSG00000130844.16	+	ZNF331	mRNA	3UTR	Yes
chr16:57256231-57256963	ENSG00000102934.9	-	PLLP	mRNA	intron	Yes
chr7:157004986-157005994	ENSG00000130675.14	-	MNX1	mRNA	Stop codon	Yes
chr9:14775753-14776256	ENSG00000164946.19	-	FREM1	mRNA	CDS	Yes
chr17:82321335-82322326	ENSG00000141574.7	-	SECTM1	mRNA	3UTR	Yes
chr4:118710037-118710677	ENSG00000145388.14	+	METTL14	mRNA	3UTR	Yes
chr9:134804815-134805515	ENSG00000130635.15	+	COL5A1	mRNA	Stop codon	Yes
chr15:32742641-32743188	ENSG00000166923.10	+	GREM1	mRNA	3UTR	No
chr22:39018432-39019313	ENSG00000243811.7	+	APOBEC3D	mRNA	intron	Yes
chr9:121283840-121284141	ENSG00000283299.1	+	AL513122.1	mRNA	intron	No
chr20:36815200-36816367	ENSG00000149639.14	-	SOGA1	mRNA	CDS	Yes
chr19:54148058-54148614	ENSG00000088038.17	+	CNOT3	mRNA	CDS	No
chr19:49331763-49332310	ENSG00000197813.5	-	CTC-301O7.4	LncRNA	intron	Yes
chr11:1996190-1997860	ENSG00000130600.16	-	H19	LncRNA	exon	Yes
chr1:37807802-37809233	ENSG00000197982.13	+	C1orf122	mRNA	intron	Yes
chr7:95290049-95290486	ENSG00000158528.11	+	PPP1R9A	mRNA	Stop codon	Yes
chr8:1830912-1831614	ENSG00000283239.1	+	KBTBD11-OT1	mRNA	intron	No
chr6:24705787-24706304	ENSG00000112308.12	-	C6orf62	mRNA	Stop codon	Yes
chr19:44175490-44176157	ENSG00000167380.16	+	ZNF226	mRNA	3UTR	Yes
chr17:72123421-72124835	ENSG00000125398.5	+	SOX9	mRNA	CDS	Yes
chr5:14692802-14693298	ENSG00000154124.4	+	OTULIN	mRNA	Stop codon	Yes
chr6:87511463-87511798	ENSG00000164414.16	+	SLC35A1	mRNA	3UTR	Yes
chr18:46215778-46216665	ENSG00000152242.10	+	C18orf25	mRNA	CDS	Yes
chr6:35870212-35870577	ENSG00000096063.15	-	SRPK1	mRNA	CDS	Yes
chr5:140669216-140669828	ENSG00000120314.18	+	WDR55	mRNA	CDS	Yes
chr19:39433348-39433583	ENSG00000105193.8	-	RPS16	mRNA	intron	Yes
chr13:49207090-49207408	ENSG00000102531.16	+	FNDC3A	mRNA	CDS	Yes
chr3:33389653-33390342	ENSG00000153560.11	-	UBP1	mRNA	3UTR	Yes
chr15:45402366-45403596	ENSG00000171763.17	+	SPATA5L1	mRNA	CDS	Yes
chr15:41480648-41480923	ENSG00000137815.14	+	RTF1	mRNA	3UTR	Yes
chr2:55617949-55618265	ENSG00000275052.4	-	PPP4R3B	Others	exon	Yes
chr19:2292770-2293082	ENSG00000273734.1	+	LLfos-48D6.2	mRNA	intron	No
chr17:14329309-14329632	ENSG00000125430.8	+	HS3ST3B1	mRNA	intron	No
chr7:135733690-135734283	ENSG00000189320.8	-	FAM180A	mRNA	Stop codon	Yes
chr4:137530690-137532467	ENSG00000189184.11	-	PCDH18	mRNA	CDS	Yes
chr1:11294998-11295525	ENSG00000120942.13	+	UBIAD1	mRNA	3UTR	Yes
chr12:25958616-25959281	ENSG00000246695.7	-	RASSF8-AS1	LncRNA	exon	No
chr11:125895280-125895629	ENSG00000198331.10	+	HYLS1	mRNA	intron	Yes
chr2:168907609-168907997	ENSG00000152254.10	+	G6PC2	mRNA	3UTR	No
chr5:137499009-137499400	ENSG00000152377.13	-	SPOCK1	mRNA	5UTR	Yes
chr12:57212268-57212773	ENSG00000123384.13	+	LRP1	mRNA	Stop codon	Yes
chr1:183142490-183143166	ENSG00000135862.5	+	LAMC1	mRNA	Stop codon	Yes
chr9:2161568-2161987	ENSG00000080503.21	+	SMARCA2	mRNA	CDS	Yes
chr4:186603060-186603928	ENSG00000083857.13	-	FAT1	mRNA	CDS	Yes
chr18:12324929-12325452	ENSG00000176014.12	+	TUBB6	mRNA	CDS	Yes
chr5:67164497-67167335	ENSG00000069020.18	+	MAST4	mRNA	CDS	Yes
chr6:10529197-10529888	ENSG00000111846.15	+	GCNT2	mRNA	CDS	Yes
chr16:87707818-87708610	ENSG00000104731.13	-	KLHDC4	mRNA	intron	Yes
chr22:31749418-31750167	ENSG00000183530.13	-	PRR14L	mRNA	intron	Yes
chr1:8012888-8014310	ENSG00000116285.12	-	ERRFI1	mRNA	3UTR	Yes
chr16:2930386-2931005	ENSG00000059122.16	+	FLYWCH1	mRNA	CDS	Yes
chr2:11343853-11344958	ENSG00000134318.13	-	ROCK2	mRNA	5UTR	Yes
chr17:47708835-47709396	ENSG00000198933.9	+	TBKBP1	mRNA	CDS	No
chr12:12786738-12788509	ENSG00000178878.12	+	APOLD1	mRNA	Stop codon	Yes
chr19:48624377-48625081	ENSG00000063176.15	+	SPHK2	mRNA	5UTR	Yes
chr10:91952643-91952951	ENSG00000095564.13	+	BTAF1	mRNA	intron	No
chr17:1550927-1551592	ENSG00000174238.14	-	PITPNA	mRNA	intron	No
chr20:45883315-45884334	ENSG00000168612.4	+	ZSWIM1	mRNA	CDS	Yes
chr20:20392818-20393243	ENSG00000188559.13	-	RALGAPA2	mRNA	3UTR	Yes
chr11:57312443-57313975	ENSG00000149115.13	-	TNKS1BP1	mRNA	CDS	Yes
chr9:116697733-116699270	ENSG00000148219.16	-	ASTN2	mRNA	intron	Yes
chr20:45876734-45877263	ENSG00000132801.6	+	ZSWIM3	mRNA	CDS	Yes
chr16:1768376-1769662	ENSG00000138834.12	+	MAPK8IP3	mRNA	3UTR	Yes
chr6:43013038-43013404	ENSG00000124733.3	-	MEA1	mRNA	CDS	Yes
chr17:44399579-44401346	ENSG00000186566.12	-	GPATCH8	mRNA	3UTR	Yes
chr3:154121920-154123005	ENSG00000114790.12	+	ARHGEF26	mRNA	CDS	Yes
chr21:44441579-44442214	ENSG00000142185.16	+	TRPM2	mRNA	Stop codon	Yes
chr1:53081950-53082614	ENSG00000174348.13	+	PODN	mRNA	intron	No
chr4:89114011-89114714	ENSG00000180346.3	+	TIGD2	mRNA	CDS	Yes
chr16:1349168-1349661	ENSG00000007516.13	+	BAIAP3	mRNA	3UTR	Yes
chr10:50384271-50384654	ENSG00000198964.13	-	SGMS1	mRNA	intron	No
chr1:173714982-173715359	ENSG00000076321.10	+	KLHL20	mRNA	intron	Yes
chr7:100956099-100956439	ENSG00000169894.17	+	MUC3A	mRNA	CDS	No
chr1:16948194-16948842	ENSG00000058453.16	+	CROCC	mRNA	Stop codon	Yes
chr11:10575949-10576679	ENSG00000072952.18	-	MRVI1	mRNA	Stop codon	Yes
chr7:74121004-74121565	ENSG00000106683.14	+	LIMK1	mRNA	Stop codon	Yes
chr19:4053314-4053727	ENSG00000178951.8	-	ZBTB7A	mRNA	intron	No
chr5:140673876-140674439	ENSG00000170445.12	-	HARS	mRNA	3UTR	Yes
chr11:62593599-62593996	ENSG00000149480.6	-	MTA2	mRNA	Stop codon	Yes
chr6:28230641-28230943	ENSG00000137185.11	+	ZSCAN9	mRNA	intron	No
chr5:53859092-53859455	ENSG00000217791.4	+	ASS1P9	psRNA	exon	No
chr8:89757045-89757373	ENSG00000251136.8	-	RP11-37B2.1	LncRNA	exon	Yes
chr10:67912550-67913105	ENSG00000096717.11	+	SIRT1	mRNA	CDS	Yes
chr7:140091717-140092129	ENSG00000006459.10	-	KDM7A	mRNA	CDS	Yes
chr10:100916739-100917302	ENSG00000119906.11	+	SLF2	mRNA	CDS	Yes
chr14:89411940-89412501	ENSG00000053254.15	-	FOXN3	mRNA	CDS	Yes
chr5:76732206-76732583	ENSG00000181104.6	+	F2R	mRNA	CDS	Yes
chr2:237574366-237575140	ENSG00000124839.12	-	RAB17	mRNA	intron	Yes
chr18:7567265-7568702	ENSG00000173482.16	+	PTPRM	mRNA	intron	Yes
chr3:15645257-15645676	ENSG00000169814.12	+	BTD	mRNA	Stop codon	Yes
chr22:37983355-37983975	ENSG00000100142.14	+	POLR2F	mRNA	intron	Yes
chr11:68372117-68372628	ENSG00000162337.11	+	LRP5	mRNA	intron	No
chr2:169095571-169095998	ENSG00000073737.16	+	DHRS9	mRNA	Stop codon	Yes
chr16:66723108-66723821	ENSG00000135720.12	-	DYNC1LI2	mRNA	3UTR	Yes
chr1:240206804-240207532	ENSG00000155816.19	+	FMN2	mRNA	Stop codon	Yes
chr8:143428952-143430800	ENSG00000182759.3	-	MAFA	mRNA	CDS	Yes
chr2:224876579-224877064	ENSG00000135905.18	-	DOCK10	mRNA	intron	No
chr19:45883739-45886172	ENSG00000170604.4	-	IRF2BP1	mRNA	CDS	Yes
chr14:74781355-74782315	ENSG00000119596.17	+	YLPM1	mRNA	CDS	Yes
chr4:7772283-7773918	ENSG00000196526.10	-	AFAP1	mRNA	intron	Yes
chr18:57483917-57484351	ENSG00000119547.5	+	ONECUT2	mRNA	3UTR	Yes
chr2:157415024-157416213	ENSG00000115165.9	-	CYTIP	mRNA	Stop codon	Yes
chr8:142312960-142313774	ENSG00000171045.14	-	TSNARE1	mRNA	intron	No
chr4:13600469-13605091	ENSG00000038219.12	-	BOD1L1	mRNA	CDS	Yes
chr3:127033790-127035558	ENSG00000114554.11	+	PLXNA1	mRNA	3UTR	Yes
chr6:28904246-28904553	ENSG00000204713.10	-	TRIM27	mRNA	intron	Yes
chr11:129451173-129451714	ENSG00000043039.6	+	BARX2	mRNA	Stop codon	Yes
chr1:31363933-31364485	ENSG00000121766.15	+	ZCCHC17	mRNA	Stop codon	Yes
chr16:89518014-89518965	ENSG00000197912.13	+	SPG7	mRNA	intron	Yes
chr12:55750011-55750340	ENSG00000135414.9	+	GDF11	mRNA	intron	Yes
chr16:29914171-29914498	ENSG00000174943.9	-	KCTD13	mRNA	intron	No
chr16:2117420-2117906	ENSG00000008710.18	-	PKD1	mRNA	CDS	Yes
chr2:219492725-219493407	ENSG00000072195.14	+	SPEG	mRNA	intron	Yes
chr1:38991243-38991907	ENSG00000174574.15	+	AKIRIN1	mRNA	Stop codon	No
chr17:7173465-7174302	ENSG00000141505.11	-	ASGR1	mRNA	intron	Yes
chr12:111899918-111900310	ENSG00000089022.13	+	MAPKAPK5	mRNA	3UTR	Yes
chr6:106787164-106787477	ENSG00000235142.7	-	RP1-60O19.1	LncRNA	exon	Yes
chr16:67636547-67636984	ENSG00000102974.14	+	CTCF	mRNA	Stop codon	Yes
chr4:16225924-16226540	ENSG00000169762.16	-	TAPT1	mRNA	intron	Yes
chr8:144721575-144722320	ENSG00000198169.8	-	ZNF251	mRNA	CDS	Yes
chr8:23190709-23192015	ENSG00000104689.9	-	TNFRSF10A	mRNA	3UTR	Yes
chr3:52609428-52610043	ENSG00000163939.18	-	PBRM1	mRNA	CDS	Yes
chr14:102971826-102972286	ENSG00000198752.10	-	CDC42BPB	mRNA	CDS	Yes
chr12:114671578-114672459	ENSG00000135111.15	-	TBX3	mRNA	CDS	Yes
chr10:30026050-30027621	ENSG00000165757.8	-	KIAA1462	mRNA	CDS	Yes
chr4:10444168-10444615	ENSG00000178163.7	-	ZNF518B	mRNA	CDS	Yes
chr6:52502986-52503314	ENSG00000096093.15	+	EFHC1	mRNA	intron	Yes
chr17:75405339-75405723	ENSG00000177885.13	-	GRB2	mRNA	5UTR	Yes
chr19:11721535-11722044	ENSG00000197933.12	-	ZNF823	mRNA	Stop codon	Yes
chr1:51840189-51840548	ENSG00000078618.20	-	NRDC	mRNA	CDS	Yes
chr8:61639177-61639709	ENSG00000198363.16	-	ASPH	mRNA	intron	No
chr1:40373710-40374159	ENSG00000084070.11	+	SMAP2	mRNA	intron	Yes
chr20:53308897-53309274	ENSG00000182463.15	+	TSHZ2	mRNA	intron	No
chr17:44004538-44006153	ENSG00000161653.10	+	NAGS	mRNA	intron	Yes
chr2:1717719-1718613	ENSG00000130508.10	-	PXDN	mRNA	intron	No
chr6:24926819-24927767	ENSG00000283467.1	-	AL078584.1	mRNA	intron	No
chr3:48688165-48688657	ENSG00000068745.14	-	IP6K2	mRNA	CDS	Yes
chr2:238381811-238382348	ENSG00000204104.11	+	TRAF3IP1	mRNA	intron	No
chr19:43503811-43504164	ENSG00000176531.10	-	PHLDB3	mRNA	Stop codon	Yes
chr18:79679808-79680414	ENSG00000060069.16	+	CTDP1	mRNA	CDS	Yes
chr12:10722336-10723414	ENSG00000060138.12	-	YBX3	mRNA	Stop codon	Yes
chr11:111560031-111560615	ENSG00000204381.11	+	LAYN	mRNA	CDS	Yes
chr10:80522191-80522549	ENSG00000108219.14	+	TSPAN14	mRNA	3UTR	Yes
chr4:112186525-112186926	ENSG00000174749.5	+	C4orf32	mRNA	CDS	Yes
chr10:124743848-124744357	ENSG00000258539.1	-	RP11-12J10.3	mRNA	intron	No
chr14:67782843-67783476	ENSG00000072121.15	-	ZFYVE26	mRNA	3UTR	Yes
chr6:44258358-44259256	ENSG00000146232.15	-	NFKBIE	mRNA	3UTR	Yes
chr19:5719614-5720185	ENSG00000196365.11	-	LONP1	mRNA	intron	Yes
chrX:45150622-45151986	ENSG00000147113.16	-	CXorf36	mRNA	3UTR	Yes
chr15:42736423-42737064	ENSG00000140326.12	-	CDAN1	mRNA	CDS	Yes
chr19:18012920-18014003	ENSG00000105643.9	+	ARRDC2	mRNA	3UTR	Yes
chr9:98118724-98119350	ENSG00000106785.14	-	TRIM14	mRNA	Stop codon	No
chr9:113591421-113591826	ENSG00000138835.22	+	RGS3	mRNA	intron	Yes
chr12:6927572-6929078	ENSG00000111676.14	+	ATN1	mRNA	intron	No
chr6:70207866-70208871	ENSG00000082293.12	+	COL19A1	mRNA	3UTR	Yes
chr3:197297478-197298187	ENSG00000075711.20	-	DLG1	mRNA	intron	Yes
chr6:159271401-159271798	ENSG00000164694.16	+	FNDC1	mRNA	3UTR	No
chr5:141364079-141365694	ENSG00000253910.2	+	PCDHGB2	mRNA	intron	Yes
chr4:16237672-16238201	ENSG00000263327.6	+	TAPT1-AS1	LncRNA	intron	No
chr1:40257346-40257882	ENSG00000259943.1	-	RP1-39G22.7	LncRNA	exon	Yes
chr1:78045960-78046356	ENSG00000137960.5	+	GIPC2	mRNA	CDS	No
chr7:2942046-2942654	ENSG00000198286.9	-	CARD11	mRNA	intron	No
chr1:46034659-46036083	ENSG00000086015.20	+	MAST2	mRNA	CDS	Yes
chr3:105576466-105576802	ENSG00000170017.12	+	ALCAM	mRNA	3UTR	Yes
chr1:26863132-26864472	ENSG00000175793.11	+	SFN	mRNA	CDS	Yes
chr18:79736215-79736657	ENSG00000060069.16	+	CTDP1	mRNA	Stop codon	Yes
chr9:5773892-5774311	ENSG00000099219.13	-	ERMP1	mRNA	intron	Yes
chr11:61126278-61126846	ENSG00000110448.10	+	CD5	mRNA	3UTR	No
chr11:61897353-61898452	ENSG00000167994.11	-	RAB3IL1	mRNA	3UTR	Yes
chr8:122812032-122812306	ENSG00000178764.7	+	ZHX2	mRNA	intron	No
chr1:1352887-1353344	ENSG00000162576.16	-	MXRA8	mRNA	3UTR	Yes
chr5:173889420-173890221	ENSG00000113742.12	+	CPEB4	mRNA	CDS	Yes
chr13:28718543-28718977	ENSG00000139508.14	-	SLC46A3	mRNA	5UTR	Yes
chr17:5378625-5379257	ENSG00000029725.16	+	RABEP1	mRNA	intron	No
chr2:26778080-26778738	ENSG00000213699.8	+	SLC35F6	mRNA	Stop codon	Yes
chr12:132720676-132721247	ENSG00000247077.6	+	PGAM5	mRNA	3UTR	Yes
chr19:46411075-46413629	ENSG00000169515.5	-	CCDC8	mRNA	CDS	Yes
chr4:47590986-47591514	ENSG00000145246.13	+	ATP10D	mRNA	CDS	Yes
chr3:42803955-42804455	ENSG00000181061.13	-	HIGD1A	mRNA	intron	Yes
chr2:229025289-229026195	ENSG00000153823.18	-	PID1	mRNA	CDS	Yes
chr1:40238979-40239351	ENSG00000117000.8	+	RLF	mRNA	CDS	Yes
chr4:125451909-125452663	ENSG00000196159.11	+	FAT4	mRNA	CDS	Yes
chr11:46705234-46705944	ENSG00000175213.2	+	ZNF408	mRNA	CDS	Yes
chr3:126157208-126157682	ENSG00000144908.13	-	ALDH1L1	mRNA	Stop codon	No
chr6:33319531-33320406	ENSG00000204209.10	-	DAXX	mRNA	intron	Yes
chr1:1614989-1616271	ENSG00000197530.12	+	MIB2	mRNA	Stop codon	Yes
chr3:32238646-32239238	ENSG00000170293.8	+	CMTM8	mRNA	5UTR	Yes
chr12:48957166-48957554	ENSG00000272822.1	-	RP11-302B13.5	mRNA	5UTR	Yes
chr22:36266780-36267457	ENSG00000100342.20	+	APOL1	mRNA	3UTR	Yes
chr9:92514638-92515203	ENSG00000188312.13	+	CENPP	mRNA	intron	Yes
chr2:217817798-217818205	ENSG00000079308.16	-	TNS1	mRNA	CDS	Yes
chr1:12282897-12283573	ENSG00000048707.13	+	VPS13D	mRNA	CDS	Yes
chr9:110256049-110256470	ENSG00000136810.12	-	TXN	mRNA	intron	Yes
chr17:75895082-75895398	ENSG00000141569.10	-	TRIM65	mRNA	intron	No
chr6:83167797-83168136	ENSG00000083097.14	+	DOPEY1	mRNA	CDS	Yes
chr20:44489304-44490286	ENSG00000124120.10	+	TTPAL	mRNA	3UTR	Yes
chrX:13766274-13766675	ENSG00000046651.14	+	OFD1	mRNA	intron	No
chr2:217843267-217844027	ENSG00000079308.16	-	TNS1	mRNA	intron	No
chr17:81917626-81918159	ENSG00000187531.13	-	SIRT7	mRNA	Stop codon	Yes
chr3:191329347-191329827	ENSG00000188958.9	-	UTS2B	mRNA	intron	Yes
chr1:54780870-54781884	ENSG00000006555.10	-	TTC22	mRNA	CDS	Yes
chr20:62761892-62762646	ENSG00000101188.4	+	NTSR1	mRNA	3UTR	Yes
chr16:81711457-81711770	ENSG00000153815.16	+	CMIP	mRNA	3UTR	Yes
chr14:20781816-20782234	ENSG00000169413.2	+	RNASE6	mRNA	CDS	Yes
chr20:25226342-25226683	ENSG00000197586.12	+	ENTPD6	mRNA	3UTR	Yes
chr11:1861557-1862227	ENSG00000130592.14	+	LSP1	mRNA	intron	No
chr8:11707774-11708946	ENSG00000136574.17	+	GATA4	mRNA	Stop codon	Yes
chr8:96493671-96494397	ENSG00000169439.11	+	SDC2	mRNA	5UTR	Yes
chr4:48851979-48852494	ENSG00000109180.14	+	OCIAD1	mRNA	intron	Yes
chr20:23364886-23365538	ENSG00000125812.15	+	GZF1	mRNA	CDS	Yes
chr4:3439602-3439927	ENSG00000159788.18	+	RGS12	mRNA	Stop codon	Yes
chr22:46070229-46070988	ENSG00000197182.13	+	MIRLET7BHG	LncRNA	intron	No
chr13:107170321-107170780	ENSG00000204442.3	-	FAM155A	mRNA	Stop codon	Yes
chr14:73931504-73932163	ENSG00000156050.8	-	FAM161B	mRNA	3UTR	Yes
chr14:99270940-99271487	ENSG00000127152.17	-	BCL11B	mRNA	Stop codon	Yes
chr14:60292406-60292814	ENSG00000100614.17	+	PPM1A	mRNA	3UTR	Yes
chr6:150599784-150600364	ENSG00000120278.15	+	PLEKHG1	mRNA	intron	No
chr14:100860451-100860979	ENSG00000214548.14	+	MEG3	LncRNA	exon	Yes
chr17:41865044-41865412	ENSG00000178502.5	-	KLHL11	mRNA	CDS	Yes
chr16:89720404-89723740	ENSG00000158805.11	+	ZNF276	mRNA	intron	Yes
chr4:128287241-128287885	ENSG00000164040.16	-	PGRMC2	mRNA	CDS	Yes
chr13:77026694-77027230	ENSG00000283208.1	+	RP11-226E21.4	mRNA	intron	Yes
chr2:130914032-130915101	ENSG00000136002.17	+	ARHGEF4	mRNA	CDS	Yes
chr6:130955870-130956594	ENSG00000079819.17	-	EPB41L2	mRNA	CDS	Yes
chr19:58339231-58340047	ENSG00000182318.5	+	ZSCAN22	mRNA	3UTR	Yes
chr1:10378843-10379340	ENSG00000054523.17	+	KIF1B	mRNA	3UTR	Yes
chr19:11904653-11906327	ENSG00000198429.9	+	ZNF69	mRNA	CDS	Yes
chr1:176594488-176595538	ENSG00000116183.10	+	PAPPA2	mRNA	CDS	Yes
chr16:2759877-2760268	ENSG00000167978.16	+	SRRM2	mRNA	intron	Yes
chrX:74161021-74162796	ENSG00000230590.7	-	FTX	LncRNA	intron	Yes
chr21:45264774-45265085	ENSG00000186866.16	-	POFUT2	mRNA	3UTR	Yes
chr10:22329123-22329900	ENSG00000168283.13	+	BMI1	mRNA	Stop codon	Yes
chr16:56475964-56476374	ENSG00000087263.16	+	OGFOD1	mRNA	Stop codon	Yes
chr13:110883547-110883913	ENSG00000088448.14	-	ANKRD10	mRNA	CDS	Yes
chr3:133932785-133933933	ENSG00000174640.12	-	SLCO2A1	mRNA	3UTR	Yes
chr18:54223836-54224707	ENSG00000134046.11	-	MBD2	mRNA	CDS	Yes
chrX:21856567-21857262	ENSG00000230797.2	+	YY2	mRNA	CDS	Yes
chr7:99658649-99659399	ENSG00000106258.13	-	CYP3A5	mRNA	intron	Yes
chr2:11640311-11640728	ENSG00000196208.13	+	GREB1	mRNA	Stop codon	Yes
chr2:60881531-60881927	ENSG00000162924.13	+	REL	mRNA	5UTR	Yes
chr15:74040900-74041423	ENSG00000140464.19	+	PML	mRNA	intron	No
chr8:1770839-1771562	ENSG00000283239.1	+	KBTBD11-OT1	mRNA	CDS	Yes
chr12:103840848-103841327	ENSG00000111696.11	-	NT5DC3	mRNA	CDS	Yes
chr11:1012836-1013415	ENSG00000184956.15	-	MUC6	mRNA	3UTR	No
chr2:8682061-8682498	ENSG00000115738.9	+	ID2	mRNA	CDS	Yes
chr2:71422852-71423946	ENSG00000075292.18	+	ZNF638	mRNA	CDS	Yes
chr17:75524411-75524715	ENSG00000182173.12	+	TSEN54	mRNA	3UTR	Yes
chr10:59881916-59882699	ENSG00000108091.10	-	CCDC6	mRNA	intron	No
chr4:6642059-6642449	ENSG00000179010.14	+	MRFAP1	mRNA	3UTR	Yes
chr12:26913341-26913701	ENSG00000064102.14	-	ASUN	mRNA	Stop codon	Yes
chr9:88991369-88991998	ENSG00000186354.10	+	C9orf47	mRNA	Stop codon	Yes
chr14:73492023-73493323	ENSG00000170468.7	+	C14orf169	mRNA	CDS	Yes
chr1:22637498-22637915	ENSG00000173372.16	+	C1QA	mRNA	Stop codon	No
chrX:38401135-38401575	ENSG00000036473.6	+	OTC	mRNA	Stop codon	No
chr6:39878229-39878699	ENSG00000146122.16	+	DAAM2	mRNA	CDS	Yes
chr3:195683777-195684435	ENSG00000215837.7	+	SDHAP2	psRNA	intron	Yes
chr2:177221564-177221834	ENSG00000170144.19	+	HNRNPA3	mRNA	3UTR	Yes
chr16:57245087-57245487	ENSG00000102931.7	+	ARL2BP	mRNA	5UTR	Yes
chr9:69718319-69718734	ENSG00000188647.12	-	PTAR1	mRNA	CDS	Yes
chr3:169115424-169116747	ENSG00000085276.17	-	MECOM	mRNA	CDS	Yes
chr2:232856771-232857481	ENSG00000204120.14	+	GIGYF2	mRNA	3UTR	Yes
chr11:94870617-94871165	ENSG00000166025.17	+	AMOTL1	mRNA	Stop codon	Yes
chr7:90236791-90237305	ENSG00000157214.13	+	STEAP2	mRNA	3UTR	Yes
chr11:61796777-61797181	ENSG00000134824.13	+	FADS2	mRNA	intron	Yes
chr14:105388725-105389978	ENSG00000179364.13	+	PACS2	mRNA	intron	Yes
chr7:47362661-47363339	ENSG00000136205.16	-	TNS3	mRNA	intron	No
chr12:8776672-8777022	ENSG00000166532.15	+	RIMKLB	mRNA	intron	Yes
chr7:30892017-30892333	ENSG00000106125.14	+	FAM188B	mRNA	3UTR	Yes
chr1:9234707-9235338	ENSG00000049239.12	+	H6PD	mRNA	5UTR	No
chr17:42536226-42536843	ENSG00000108784.9	+	NAGLU	mRNA	CDS	Yes
chrX:153688497-153689130	ENSG00000130822.15	-	PNCK	mRNA	intron	Yes
chr11:65538798-65540571	ENSG00000168056.15	-	LTBP3	mRNA	intron	Yes
chr10:588485-589663	ENSG00000151240.16	-	DIP2C	mRNA	intron	No
chr17:49495239-49495636	ENSG00000064300.8	+	NGFR	mRNA	Stop codon	Yes
chr11:5634551-5634864	ENSG00000196565.12	-	HBG2	mRNA	intron	Yes
chr6:150827655-150827971	ENSG00000120278.15	+	PLEKHG1	mRNA	intron	Yes
chr9:35792381-35793069	ENSG00000159899.14	+	NPR2	mRNA	CDS	Yes
chr19:8973495-8974237	ENSG00000181143.15	-	MUC16	mRNA	CDS	Yes
chr13:19782484-19782902	ENSG00000121390.18	-	PSPC1	mRNA	CDS	Yes
chr15:38263369-38263655	ENSG00000166068.12	+	SPRED1	mRNA	intron	No
chr9:127087434-127087811	ENSG00000136859.9	-	ANGPTL2	mRNA	3UTR	Yes
chr19:5691871-5692267	ENSG00000196365.11	-	LONP1	mRNA	Stop codon	Yes
chr15:43528240-43529145	ENSG00000166963.12	+	MAP1A	mRNA	CDS	Yes
chr9:128436808-128437284	ENSG00000167123.18	+	CERCAM	mRNA	3UTR	Yes
chr2:210606543-210607038	ENSG00000021826.14	+	CPS1	mRNA	CDS	No
chr2:165678700-165680031	ENSG00000178662.15	+	CSRNP3	mRNA	CDS	Yes
chr11:74948832-74949104	ENSG00000166435.15	-	XRRA1	mRNA	5UTR	Yes
chr2:130372706-130374308	ENSG00000072135.12	+	PTPN18	mRNA	intron	Yes
chr13:40558347-40559085	ENSG00000150907.7	-	FOXO1	mRNA	3UTR	Yes
chr10:100276203-100276581	ENSG00000196072.11	-	BLOC1S2	mRNA	intron	No
chr2:96706788-96707295	ENSG00000114988.11	-	LMAN2L	mRNA	3UTR	Yes
chr3:126114410-126114834	ENSG00000144908.13	-	ALDH1L1	mRNA	Stop codon	No
chr5:134197375-134197839	ENSG00000272772.1	-	CTD-2410N18.5	mRNA	intron	Yes
chr8:54147394-54147737	ENSG00000137547.8	+	MRPL15	mRNA	CDS	Yes
chr3:33798519-33798953	ENSG00000170248.13	+	PDCD6IP	mRNA	CDS	Yes
chr3:148741719-148742427	ENSG00000144891.17	+	AGTR1	mRNA	Stop codon	Yes
chr16:1064781-1065198	ENSG00000261713.6	-	SSTR5-AS1	LncRNA	exon	No
chr6:151352795-151353804	ENSG00000131016.16	+	AKAP12	mRNA	CDS	Yes
chr10:31435462-31436105	ENSG00000148516.21	+	ZEB1	mRNA	intron	No
chr1:207022957-207023505	ENSG00000182795.12	-	C1orf116	mRNA	CDS	Yes
chr17:48705281-48705697	ENSG00000244649.4	+	CTD-2377D24.6	LncRNA	exon	Yes
chr11:111911570-111911987	ENSG00000109846.7	-	CRYAB	mRNA	5UTR	Yes
chr12:46778159-46778545	ENSG00000139209.15	-	SLC38A4	mRNA	Stop codon	No
chr10:33179324-33180379	ENSG00000099250.17	-	NRP1	mRNA	3UTR	Yes
chrX:153913063-153913767	ENSG00000089820.15	-	ARHGAP4	mRNA	Stop codon	Yes
chr3:195696389-195696668	ENSG00000242086.8	+	LINC00969	LncRNA	intron	Yes
chr13:75841595-75842015	ENSG00000136153.19	+	LMO7	mRNA	CDS	Yes
chr19:45862876-45863191	ENSG00000125755.18	-	SYMPK	mRNA	intron	No
chr3:44569891-44570647	ENSG00000196345.12	+	ZKSCAN7	mRNA	CDS	Yes
chr2:152120431-152120783	ENSG00000115145.9	-	STAM2	mRNA	Stop codon	Yes
chr7:102300410-102301319	ENSG00000160999.10	+	SH2B2	mRNA	CDS	Yes
chr16:67610799-67611584	ENSG00000102974.14	+	CTCF	mRNA	CDS	Yes
chr15:65053411-65053751	ENSG00000103710.10	-	RASL12	mRNA	3UTR	Yes
chr1:232036675-232037145	ENSG00000162946.20	+	DISC1	mRNA	Stop codon	Yes
chr19:35544923-35545412	ENSG00000105679.8	+	GAPDHS	mRNA	Stop codon	Yes
chr11:69651020-69651542	ENSG00000110092.3	+	CCND1	mRNA	Stop codon	Yes
chr10:102656719-102657400	ENSG00000171206.13	+	TRIM8	mRNA	CDS	Yes
chr3:45224793-45226346	ENSG00000249992.1	-	TMEM158	mRNA	CDS	Yes
chr10:102631571-102632439	ENSG00000107882.11	+	SUFU	mRNA	3UTR	Yes
chr4:2833711-2834227	ENSG00000087266.15	+	SH3BP2	mRNA	3UTR	Yes
chr11:57699863-57700340	ENSG00000156599.10	+	ZDHHC5	mRNA	Stop codon	Yes
chr19:57701195-57701992	ENSG00000204519.10	+	ZNF551	mRNA	intron	Yes
chr9:37917585-37918219	ENSG00000255872.3	-	RP11-613M10.9	mRNA	intron	No
chr19:7468702-7469261	ENSG00000104880.17	+	ARHGEF18	mRNA	CDS	Yes
chr7:66205304-66205661	ENSG00000169902.13	+	TPST1	mRNA	5UTR	Yes
chr10:93600239-93601154	ENSG00000138207.13	-	RBP4	mRNA	Stop codon	Yes
chr15:63323671-63324571	ENSG00000074410.13	-	CA12	mRNA	3UTR	Yes
chr1:37814753-37815556	ENSG00000188786.9	-	MTF1	mRNA	Stop codon	Yes
chr8:104444147-104444618	ENSG00000147647.12	-	DPYS	mRNA	CDS	No
chr10:19835439-19835901	ENSG00000120594.16	+	PLXDC2	mRNA	intron	No
chr5:132896240-132897223	ENSG00000072364.12	-	AFF4	mRNA	CDS	Yes
chr17:50755688-50756081	ENSG00000108848.15	+	LUC7L3	mRNA	3UTR	Yes
chr15:55544714-55545151	ENSG00000171016.11	-	PYGO1	mRNA	3UTR	Yes
chr1:28473565-28474036	ENSG00000204138.12	+	PHACTR4	mRNA	CDS	Yes
chr2:53864890-53865412	ENSG00000068878.14	-	PSME4	mRNA	3UTR	Yes
chr11:1734812-1735468	ENSG00000250644.3	-	RP11-295K3.1	mRNA	3UTR	Yes
chr16:351944-352751	ENSG00000103126.14	-	AXIN1	mRNA	intron	No
chr17:77444241-77444957	ENSG00000184640.17	+	SEPT9	mRNA	intron	No
chr6:111266347-111267304	ENSG00000173214.5	+	MFSD4B	mRNA	CDS	Yes
chr17:78803266-78803924	ENSG00000055483.19	-	USP36	mRNA	CDS	Yes
chr4:931901-932360	ENSG00000178950.16	-	GAK	mRNA	Stop codon	Yes
chr7:1047878-1048338	ENSG00000164849.9	+	GPR146	mRNA	intron	No
chr22:22906409-22906759	ENSG00000211679.2	+	IGLC3	mRNA	Stop codon	No
chr11:118396212-118396626	ENSG00000110344.9	+	UBE4A	mRNA	Stop codon	Yes
chr5:178883695-178884401	ENSG00000178338.10	+	ZNF354B	mRNA	CDS	Yes
chr4:169719930-169720455	ENSG00000109572.13	+	CLCN3	mRNA	3UTR	Yes
chr11:8911218-8911756	ENSG00000166452.11	+	AKIP1	mRNA	CDS	Yes
chr11:62530984-62533171	ENSG00000124942.13	-	AHNAK	mRNA	intron	Yes
chr9:128818488-128819270	ENSG00000167136.6	+	ENDOG	mRNA	CDS	Yes
chr4:16075666-16076149	ENSG00000007062.11	-	PROM1	mRNA	5UTR	Yes
chr1:11285645-11286147	ENSG00000120942.13	+	UBIAD1	mRNA	intron	Yes
chr5:1798434-1798890	ENSG00000171421.12	-	MRPL36	mRNA	Stop codon	Yes
chr5:44388429-44388910	ENSG00000070193.4	-	FGF10	mRNA	CDS	No
chr4:183099031-183100201	ENSG00000151718.15	+	WWC2	mRNA	Stop codon	Yes
chr11:95128312-95129085	ENSG00000149218.4	+	ENDOD1	mRNA	CDS	Yes
chr8:11108483-11109025	ENSG00000171044.10	-	XKR6	mRNA	intron	Yes
chr1:36321971-36324159	ENSG00000214193.9	+	SH3D21	mRNA	intron	Yes
chr2:238398606-238399048	ENSG00000204104.11	+	TRAF3IP1	mRNA	Stop codon	Yes
chr19:48955549-48955917	ENSG00000087088.19	+	BAX	mRNA	CDS	Yes
chr16:11742276-11742885	ENSG00000153066.12	-	TXNDC11	mRNA	CDS	Yes
chr20:19974645-19975859	ENSG00000132669.12	+	RIN2	mRNA	intron	Yes
chr7:1164383-1165080	ENSG00000229043.2	+	AC091729.9	LncRNA	exon	Yes
chr10:60888305-60888738	ENSG00000072422.16	-	RHOBTB1	mRNA	CDS	Yes
chr17:81636739-81637173	ENSG00000182446.13	-	NPLOC4	mRNA	5UTR	No
chr3:45918493-45920258	ENSG00000163820.14	-	FYCO1	mRNA	3UTR	Yes
chr18:48859380-48860080	ENSG00000134030.13	+	CTIF	mRNA	3UTR	Yes
chr7:84194418-84194973	ENSG00000075213.10	-	SEMA3A	mRNA	intron	Yes
chr19:17807718-17808493	ENSG00000179913.10	+	B3GNT3	mRNA	CDS	Yes
chr9:113297233-113298103	ENSG00000165188.13	-	RNF183	mRNA	Stop codon	Yes
chr1:156199936-156200503	ENSG00000160785.13	+	SLC25A44	mRNA	CDS	Yes
chr10:103277179-103278284	ENSG00000148798.10	+	INA	mRNA	CDS	Yes
chr8:144931290-144932109	ENSG00000170631.14	-	ZNF16	mRNA	CDS	Yes
chr12:48925105-48925499	ENSG00000272822.1	-	RP11-302B13.5	mRNA	intron	Yes
chr17:38509824-38511504	ENSG00000275832.4	+	ARHGAP23	mRNA	CDS	Yes
chr18:214624-214964	ENSG00000079134.11	-	THOC1	mRNA	CDS	Yes
chr4:89934795-89935270	ENSG00000138722.9	+	MMRN1	mRNA	CDS	Yes
chr11:6223851-6224144	ENSG00000051009.10	-	FAM160A2	mRNA	CDS	Yes
chr11:78016214-78016742	ENSG00000151364.16	-	KCTD14	mRNA	3UTR	Yes
chr14:75280661-75281673	ENSG00000170345.9	+	FOS	mRNA	CDS	Yes
chr2:74461135-74462875	ENSG00000115275.11	-	MOGS	mRNA	CDS	Yes
chr16:4337114-4338047	ENSG00000126603.8	+	GLIS2	mRNA	Stop codon	Yes
chr13:39343484-39343889	ENSG00000183722.7	-	LHFP	mRNA	3UTR	Yes
chr2:232793334-232793878	ENSG00000204120.14	+	GIGYF2	mRNA	intron	No
chr1:197101226-197101658	ENSG00000066279.16	-	ASPM	mRNA	CDS	Yes
chr1:27342117-27343605	ENSG00000142765.17	+	SYTL1	mRNA	intron	Yes
chr11:117206008-117206303	ENSG00000160613.12	-	PCSK7	mRNA	3UTR	Yes
chr1:9181998-9182394	ENSG00000228526.5	-	MIR34A	LncRNA	exon	Yes
chr2:232549115-232549923	ENSG00000221944.5	-	TIGD1	mRNA	CDS	Yes
chr1:23845368-23845809	ENSG00000179163.11	-	FUCA1	mRNA	3UTR	Yes
chr2:118977642-118978055	ENSG00000019169.10	+	MARCO	mRNA	Stop codon	Yes
chr21:36070006-36070425	ENSG00000159228.12	+	CBR1	mRNA	CDS	Yes
chr20:50577521-50578020	ENSG00000196396.9	+	PTPN1	mRNA	intron	Yes
chr4:8232697-8233250	ENSG00000125089.16	+	SH3TC1	mRNA	3UTR	Yes
chr2:242004643-242005318	ENSG00000233806.7	+	LINC01237	LncRNA	intron	Yes
chr19:6664162-6665152	ENSG00000125735.10	-	TNFSF14	mRNA	3UTR	Yes
chr15:74022745-74023460	ENSG00000140464.19	+	PML	mRNA	CDS	Yes
chr11:130476010-130476575	ENSG00000166106.3	+	ADAMTS15	mRNA	3UTR	Yes
chr6:41282435-41282868	ENSG00000124731.12	-	TREM1	mRNA	CDS	Yes
chr15:75687392-75688239	ENSG00000173546.7	-	CSPG4	mRNA	CDS	Yes
chr11:76186624-76187215	ENSG00000085741.12	-	WNT11	mRNA	3UTR	Yes
chr4:168832107-168832763	ENSG00000129116.17	+	PALLD	mRNA	intron	No
chr13:110511974-110512970	ENSG00000134871.17	+	COL4A2	mRNA	3UTR	Yes
chr11:6745727-6746443	ENSG00000254838.5	-	GVINP1	Others	intron	Yes
chr7:101058082-101058716	ENSG00000169876.13	+	MUC17	mRNA	3UTR	No
chr9:133574624-133575511	ENSG00000197859.9	+	ADAMTSL2	mRNA	3UTR	Yes
chr19:57472799-57473732	ENSG00000268163.1	-	AC004076.9	mRNA	intron	Yes
chr7:55431235-55431573	ENSG00000132434.9	+	LANCL2	mRNA	Stop codon	Yes
chr19:8302134-8302487	ENSG00000167775.10	-	CD320	mRNA	3UTR	Yes
chr5:140834459-140834955	ENSG00000204969.6	+	PCDHA2	mRNA	intron	Yes
chr8:43079797-43080311	ENSG00000168522.12	+	FNTA	mRNA	intron	Yes
chr19:5691367-5691719	ENSG00000130255.12	+	RPL36	mRNA	Stop codon	Yes
chr17:62692376-62693587	ENSG00000011028.13	+	MRC2	mRNA	3UTR	Yes
chr1:29148306-29149242	ENSG00000116350.16	-	SRSF4	mRNA	CDS	Yes
chr2:42169321-42169789	ENSG00000143924.18	+	EML4	mRNA	5UTR	Yes
chr9:19372091-19372393	ENSG00000137145.20	+	DENND4C	mRNA	3UTR	Yes
chr17:47099764-47100318	ENSG00000262879.5	-	RP11-156P1.3	LncRNA	intron	Yes
chr7:41689329-41690623	ENSG00000122641.10	-	INHBA	mRNA	CDS	Yes
chr12:53320988-53321262	ENSG00000094914.12	-	AAAS	mRNA	intron	Yes
chr5:157086773-157087141	ENSG00000135077.8	-	HAVCR2	mRNA	3UTR	Yes
chr8:11107789-11108150	ENSG00000171044.10	-	XKR6	mRNA	intron	Yes
chr12:1574252-1574611	ENSG00000171823.6	-	FBXL14	mRNA	intron	No
chr12:6452050-6452500	ENSG00000139192.11	+	TAPBPL	mRNA	Stop codon	Yes
chr2:207976624-207977586	ENSG00000178385.14	-	PLEKHM3	mRNA	CDS	Yes
chr2:111122031-111123061	ENSG00000153094.21	+	BCL2L11	mRNA	intron	Yes
chr14:102434226-102435175	ENSG00000196663.15	+	TECPR2	mRNA	CDS	Yes
chr6:31827709-31830072	ENSG00000204388.6	+	HSPA1B	mRNA	CDS	Yes
chr2:219284562-219285118	ENSG00000135924.15	+	DNAJB2	mRNA	intron	Yes
chr5:149981239-149981681	ENSG00000155850.7	+	SLC26A2	mRNA	intron	Yes
chr8:74320635-74321593	ENSG00000104369.4	-	JPH1	mRNA	intron	Yes
chr10:58533679-58534577	ENSG00000122870.11	+	BICC1	mRNA	intron	No
chrX:3309166-3311738	ENSG00000101825.7	-	MXRA5	mRNA	CDS	Yes
chr20:46349985-46350421	ENSG00000080189.14	-	SLC35C2	mRNA	3UTR	Yes
chr16:50710606-50711018	ENSG00000167207.11	+	NOD2	mRNA	CDS	Yes
chr11:67365069-67365700	ENSG00000256514.1	-	AP003419.11	mRNA	intron	Yes
chr13:114298742-114299120	ENSG00000169062.14	+	UPF3A	mRNA	Stop codon	Yes
chr7:80918848-80919343	ENSG00000075223.13	-	SEMA3C	mRNA	intron	Yes
chr7:156949684-156950816	ENSG00000146909.7	+	NOM1	mRNA	CDS	Yes
chr1:211374021-211374761	ENSG00000082512.14	+	TRAF5	mRNA	3UTR	Yes
chr9:134842112-134842794	ENSG00000130635.15	+	COL5A1	mRNA	3UTR	Yes
chr7:64976597-64977978	ENSG00000152926.14	-	ZNF117	mRNA	3UTR	Yes
chr14:103734540-103734908	ENSG00000088808.16	-	PPP1R13B	mRNA	3UTR	Yes
chr1:180976068-180976641	ENSG00000135823.13	-	STX6	mRNA	3UTR	Yes
chr5:134578394-134579756	ENSG00000043143.20	+	JADE2	mRNA	CDS	Yes
chr2:232340154-232340801	ENSG00000144535.19	+	DIS3L2	mRNA	intron	Yes
chr9:94639079-94639574	ENSG00000165140.9	-	FBP1	mRNA	5UTR	Yes
chr1:55213754-55214559	ENSG00000162402.13	-	USP24	mRNA	intron	No
chr3:10142735-10143106	ENSG00000134086.7	+	VHL	mRNA	intron	Yes
chr1:150578189-150578576	ENSG00000143384.12	-	MCL1	mRNA	intron	Yes
chr6:30288543-30289455	ENSG00000231074.8	-	HCG18	LncRNA	exon	Yes
chr17:58337330-58337701	ENSG00000265148.5	+	TSPOAP1-AS1	LncRNA	exon	Yes
chr16:57030284-57030602	ENSG00000140853.15	+	NLRC5	mRNA	intron	No
chr17:42288186-42288971	ENSG00000126561.16	+	STAT5A	mRNA	5UTR	Yes
chr16:67927743-67928099	ENSG00000159792.9	+	PSKH1	mRNA	3UTR	Yes
chr10:79683561-79685354	ENSG00000278616.1	+	BEND3P3	psRNA	exon	Yes
chr21:25768932-25769236	ENSG00000154727.10	+	GABPA	mRNA	CDS	Yes
chr15:74174602-74176182	ENSG00000129009.12	+	ISLR	mRNA	CDS	Yes
chr1:208216673-208218165	ENSG00000076356.6	-	PLXNA2	mRNA	CDS	Yes
chr4:77047891-77048491	ENSG00000118816.9	-	CCNI	mRNA	Stop codon	Yes
chr1:213001675-213002111	ENSG00000174606.13	-	ANGEL2	mRNA	intron	Yes
chrX:53405088-53405357	ENSG00000072501.17	-	SMC1A	mRNA	intron	Yes
chr2:201124645-201125031	ENSG00000003402.19	+	CFLAR	mRNA	intron	No
chr16:24216942-24217305	ENSG00000166501.12	+	PRKCB	mRNA	3UTR	Yes
chr6:16146572-16146979	ENSG00000007944.14	+	MYLIP	mRNA	Stop codon	Yes
chr10:104313131-104315038	ENSG00000148841.15	-	ITPRIP	mRNA	3UTR	Yes
chr7:150371110-150373239	ENSG00000214022.11	+	REPIN1	mRNA	CDS	Yes
chr1:181022501-181022963	ENSG00000135823.13	-	STX6	mRNA	5UTR	Yes
chr22:20109900-20110622	ENSG00000128191.14	+	DGCR8	mRNA	3UTR	Yes
chr11:46381700-46382603	ENSG00000110492.15	+	MDK	mRNA	intron	Yes
chr15:40338426-40339046	ENSG00000188549.12	-	C15orf52	mRNA	intron	Yes
chr7:1128498-1129337	ENSG00000146540.14	-	C7orf50	mRNA	intron	No
chr1:247418682-247419086	ENSG00000162711.16	+	NLRP3	mRNA	CDS	Yes
chrM:15278-15868	ENSG00000198727.2	+	MT-CYB	mRNA	CDS	No
chr11:9445171-9445568	ENSG00000205339.9	+	IPO7	mRNA	3UTR	Yes
chr16:69692548-69694198	ENSG00000102908.20	+	NFAT5	mRNA	CDS	Yes
chr17:7311956-7312348	ENSG00000132507.17	+	EIF5A	mRNA	3UTR	Yes
chr6:28125428-28125881	ENSG00000196812.4	+	ZSCAN16	mRNA	CDS	Yes
chr19:1079555-1079968	ENSG00000180448.10	+	ARHGAP45	mRNA	Stop codon	Yes
chr9:110406357-110406682	ENSG00000165124.17	-	SVEP1	mRNA	CDS	Yes
chr7:77121781-77122306	ENSG00000214439.3	-	FAM185BP	psRNA	exon	Yes
chr9:136495806-136497569	ENSG00000148400.9	-	NOTCH1	mRNA	CDS	Yes
chr9:19346008-19346918	ENSG00000137145.20	+	DENND4C	mRNA	3UTR	Yes
chr7:101085525-101085960	ENSG00000169871.12	+	TRIM56	mRNA	intron	No
chr10:118046258-118046921	ENSG00000107560.10	-	RAB11FIP2	mRNA	5UTR	Yes
chr12:82353028-82353443	ENSG00000133773.11	-	CCDC59	mRNA	Stop codon	Yes
chr7:26291876-26292234	ENSG00000086300.15	+	SNX10	mRNA	5UTR	Yes
chr10:13586978-13587288	ENSG00000165630.13	+	PRPF18	mRNA	Stop codon	Yes
chr2:108766426-108766798	ENSG00000153201.15	+	RANBP2	mRNA	CDS	Yes
chr19:51501375-51501764	ENSG00000254521.6	-	SIGLEC12	mRNA	CDS	Yes
chr5:56922844-56923648	ENSG00000155545.19	-	MIER3	mRNA	CDS	Yes
chr7:73536569-73537436	ENSG00000106635.7	-	BCL7B	mRNA	3UTR	Yes
chr21:44769160-44769600	ENSG00000184787.18	-	UBE2G2	mRNA	3UTR	Yes
chr10:51074295-51074886	ENSG00000185532.15	+	PRKG1	mRNA	intron	Yes
chr7:101127715-101128077	ENSG00000106366.8	+	SERPINE1	mRNA	intron	No
chr22:29307018-29307468	ENSG00000185340.15	+	GAS2L1	mRNA	intron	Yes
chr11:65777681-65780990	ENSG00000254470.2	-	AP5B1	mRNA	CDS	Yes
chr19:11722117-11723209	ENSG00000197933.12	-	ZNF823	mRNA	CDS	Yes
chr12:49637126-49637697	ENSG00000161791.13	-	FMNL3	mRNA	3UTR	Yes
chr11:6597905-6598333	ENSG00000132275.10	-	RRP8	mRNA	3UTR	Yes
chr3:44499806-44500702	ENSG00000178917.15	-	ZNF852	mRNA	CDS	Yes
chr14:68788531-68788878	ENSG00000185650.9	-	ZFP36L1	mRNA	3UTR	Yes
chrX:73563245-73563624	ENSG00000204116.11	+	CHIC1	mRNA	CDS	Yes
chr17:1725697-1726292	ENSG00000167716.18	+	WDR81	mRNA	intron	Yes
chr5:43476109-43476506	ENSG00000151881.14	-	TMEM267	mRNA	intron	Yes
chr6:31728818-31729340	ENSG00000213722.8	-	DDAH2	mRNA	CDS	Yes
chr10:116674547-116675272	ENSG00000165868.13	-	HSPA12A	mRNA	CDS	Yes
chr5:72220563-72221067	ENSG00000113048.16	-	MRPS27	mRNA	Stop codon	Yes
chr19:50277925-50278441	ENSG00000105357.15	+	MYH14	mRNA	5UTR	Yes
chr12:108288452-108289181	ENSG00000174600.13	-	CMKLR1	mRNA	3UTR	Yes
chr9:136738302-136738869	ENSG00000204003.8	-	RP11-216L13.16	mRNA	3UTR	Yes
chr5:177460319-177460873	ENSG00000113758.13	-	DBN1	mRNA	intron	Yes
chr1:42926218-42927140	ENSG00000117394.19	-	SLC2A1	mRNA	3UTR	Yes
chr7:11636500-11636987	ENSG00000005108.15	-	THSD7A	mRNA	CDS	Yes
chr16:5084769-5085231	ENSG00000033011.11	+	ALG1	mRNA	3UTR	Yes
chr10:13645946-13647030	ENSG00000151474.20	-	FRMD4A	mRNA	3UTR	Yes
chr8:125435965-125437442	ENSG00000173334.3	+	TRIB1	mRNA	3UTR	Yes
chr2:112299738-112300133	ENSG00000188177.13	+	ZC3H6	mRNA	Stop codon	Yes
chr9:99221448-99221943	ENSG00000119523.9	-	ALG2	mRNA	CDS	Yes
chr1:203682890-203683444	ENSG00000058668.14	+	ATP2B4	mRNA	5UTR	Yes
chr8:97724546-97725086	ENSG00000147649.9	+	MTDH	mRNA	3UTR	Yes
chr12:82895903-82896454	ENSG00000179104.8	+	TMTC2	mRNA	3UTR	Yes
chr12:118376491-118376975	ENSG00000111707.11	+	SUDS3	mRNA	CDS	Yes
chr12:94571179-94571731	ENSG00000057704.11	-	TMCC3	mRNA	Stop codon	Yes
chr5:147453326-147453801	ENSG00000113657.12	-	DPYSL3	mRNA	intron	Yes
chr10:86968497-86968786	ENSG00000173269.13	-	MMRN2	mRNA	intron	Yes
chr22:50393816-50394226	ENSG00000100239.15	+	PPP6R2	mRNA	CDS	Yes
chr3:131024191-131024953	ENSG00000034533.11	-	ASTE1	mRNA	CDS	Yes
chr2:144398264-144400081	ENSG00000169554.17	-	ZEB2	mRNA	intron	Yes
chr19:8811210-8811623	ENSG00000167785.8	-	ZNF558	mRNA	CDS	Yes
chr16:3020360-3020684	ENSG00000006327.13	+	TNFRSF12A	mRNA	intron	Yes
chr16:86531302-86532504	ENSG00000103248.18	-	MTHFSD	mRNA	3UTR	Yes
chr9:134788008-134788553	ENSG00000130635.15	+	COL5A1	mRNA	intron	No
chr4:6622085-6622401	ENSG00000013288.8	+	MAN2B2	mRNA	3UTR	Yes
chr14:34761861-34762325	ENSG00000198604.10	-	BAZ1A	mRNA	CDS	Yes
chr22:20115805-20116436	ENSG00000099901.16	+	RANBP1	mRNA	5UTR	Yes
chr3:49358012-49358350	ENSG00000233276.3	-	GPX1	mRNA	CDS	Yes
chr2:23757428-23758147	ENSG00000119778.14	-	ATAD2B	mRNA	CDS	Yes
chr2:201170980-201171285	ENSG00000003402.19	+	CFLAR	mRNA	3UTR	Yes
chr7:100960147-100960707	ENSG00000169894.17	+	MUC3A	mRNA	CDS	No
chr16:55479174-55479781	ENSG00000087245.12	+	MMP2	mRNA	5UTR	Yes
chr2:241073275-241073646	ENSG00000162804.13	+	SNED1	mRNA	intron	Yes
chr2:233204071-233204855	ENSG00000168918.13	+	INPP5D	mRNA	intron	Yes
chr20:18161870-18162185	ENSG00000149474.13	+	KAT14	mRNA	CDS	Yes
chr1:230838469-230839077	ENSG00000119280.16	-	C1orf198	mRNA	3UTR	Yes
chr11:59755132-59755711	ENSG00000166900.15	+	STX3	mRNA	5UTR	Yes
chr11:43734028-43734619	ENSG00000149084.12	+	HSD17B12	mRNA	intron	Yes
chr9:127935124-127935566	ENSG00000136908.17	-	DPM2	mRNA	3UTR	Yes
chr7:92398255-92399085	ENSG00000001629.9	+	ANKIB1	mRNA	CDS	Yes
chr14:67562233-67562934	ENSG00000054690.13	+	PLEKHH1	mRNA	CDS	Yes
chr10:103601325-103603844	ENSG00000107957.16	-	SH3PXD2A	mRNA	CDS	Yes
chr3:194358977-194359512	ENSG00000172061.8	-	LRRC15	mRNA	Stop codon	Yes
chr12:89708167-89709450	ENSG00000070961.15	-	ATP2B1	mRNA	intron	Yes
chr16:89850164-89850766	ENSG00000204991.10	+	SPIRE2	mRNA	CDS	Yes
chr10:12028642-12029679	ENSG00000151461.19	-	UPF2	mRNA	CDS	Yes
chr1:231420928-231422349	ENSG00000135766.8	-	EGLN1	mRNA	CDS	Yes
chr19:8958363-8959796	ENSG00000181143.15	-	MUC16	mRNA	CDS	Yes
chr16:71648781-71649814	ENSG00000040199.18	-	PHLPP2	mRNA	CDS	Yes
chr16:84617661-84618089	ENSG00000103187.7	-	COTL1	mRNA	Stop codon	Yes
chr19:1979585-1981300	ENSG00000133275.15	+	CSNK1G2	mRNA	3UTR	Yes
chr12:53516968-53517306	ENSG00000267281.2	-	RP11-793H13.10	mRNA	intron	Yes
chr2:232548195-232548738	ENSG00000221944.5	-	TIGD1	mRNA	CDS	Yes
chr17:40630568-40630987	ENSG00000073584.18	-	SMARCE1	mRNA	3UTR	Yes
chr16:87408699-87409433	ENSG00000140948.11	-	ZCCHC14	mRNA	3UTR	Yes
chr11:70435157-70435955	ENSG00000085733.15	+	CTTN	mRNA	intron	Yes
chr12:4811228-4812582	ENSG00000130035.6	+	GALNT8	mRNA	intron	Yes
chr20:5126874-5127315	ENSG00000101290.13	+	CDS2	mRNA	Stop codon	Yes
chr10:11611323-11611715	ENSG00000148429.14	-	USP6NL	mRNA	5UTR	Yes
chr22:31944448-31945006	ENSG00000128245.14	+	YWHAH	mRNA	5UTR	Yes
chr12:94570000-94570411	ENSG00000057704.11	-	TMCC3	mRNA	3UTR	Yes
chr8:41265182-41265550	ENSG00000104332.11	-	SFRP1	mRNA	CDS	Yes
chr7:155680511-155681015	ENSG00000184863.10	+	RBM33	mRNA	CDS	Yes
chr4:67513955-67514791	ENSG00000145241.10	-	CENPC	mRNA	CDS	Yes
chr2:45006017-45006388	ENSG00000170577.7	-	SIX2	mRNA	Stop codon	Yes
chr17:35469815-35471158	ENSG00000267554.1	-	RP11-686D22.10	psRNA	exon	Yes
chr4:71768124-71768537	ENSG00000145321.12	-	GC	mRNA	Stop codon	No
chr11:122097473-122097759	ENSG00000255248.7	-	MIR100HG	LncRNA	intron	No
chr21:35032808-35033249	ENSG00000159216.18	-	RUNX1	mRNA	intron	No
chr19:34341548-34342549	ENSG00000166398.12	+	KIAA0355	mRNA	CDS	Yes
chr6:108683258-108683731	ENSG00000118689.14	+	FOXO3	mRNA	3UTR	Yes
chr19:32382675-32383361	ENSG00000168813.16	+	ZNF507	mRNA	Stop codon	Yes
chr2:27377349-27378913	ENSG00000163795.13	-	ZNF513	mRNA	CDS	Yes
chr8:22635684-22636897	ENSG00000147439.11	-	BIN3	mRNA	intron	Yes
chr7:117666934-117667368	ENSG00000001626.14	+	CFTR	mRNA	Stop codon	Yes
chr19:1174005-1174259	ENSG00000064932.15	-	SBNO2	mRNA	intron	Yes
chr19:51142313-51142763	ENSG00000168995.13	+	SIGLEC7	mRNA	CDS	No
chr6:2970823-2971745	ENSG00000124570.17	-	SERPINB6	mRNA	intron	Yes
chr17:61946131-61946504	ENSG00000108510.9	-	MED13	mRNA	3UTR	Yes
chr12:29506535-29506961	ENSG00000133687.15	-	TMTC1	mRNA	3UTR	Yes
chr7:149494206-149494643	ENSG00000181220.15	-	ZNF746	mRNA	CDS	Yes
chr11:1246863-1248011	ENSG00000117983.17	+	MUC5B	mRNA	CDS	Yes
chr1:90940142-90941285	ENSG00000122482.20	-	ZNF644	mRNA	intron	Yes
chr16:22436965-22437624	ENSG00000257122.5	-	RRN3P3	Others	exon	Yes
chrX:3323362-3323803	ENSG00000101825.7	-	MXRA5	mRNA	CDS	No
chr3:39094663-39095133	ENSG00000114742.13	+	WDR48	mRNA	3UTR	Yes
chr19:45681677-45682389	ENSG00000010310.8	+	GIPR	mRNA	3UTR	Yes
chr4:155667633-155668120	ENSG00000164116.16	+	GUCY1A3	mRNA	intron	No
chr16:19705116-19705590	ENSG00000103550.13	-	KNOP1	mRNA	3UTR	Yes
chr4:79905683-79906398	ENSG00000163297.16	-	ANTXR2	mRNA	3UTR	Yes
chr9:137204089-137204849	ENSG00000187713.6	-	TMEM203	mRNA	3UTR	Yes
chr20:3166012-3166390	ENSG00000088899.14	-	RP5-1187M17.10	mRNA	CDS	Yes
chr11:65111351-65111671	ENSG00000149823.7	+	VPS51	mRNA	Stop codon	Yes
chr11:61116399-61116945	ENSG00000110448.10	+	CD5	mRNA	intron	No
chr3:196502773-196503746	ENSG00000163961.4	-	RNF168	mRNA	5UTR	Yes
chr9:136673156-136673958	ENSG00000169692.12	-	AGPAT2	mRNA	3UTR	Yes
chr15:43358686-43359103	ENSG00000140265.12	-	ZSCAN29	mRNA	3UTR	Yes
chr4:109560161-109560796	ENSG00000005059.15	+	CCDC109B	mRNA	intron	No
chr3:45035406-45036001	ENSG00000163815.5	+	CLEC3B	mRNA	CDS	Yes
chr9:37441934-37442635	ENSG00000168795.4	-	ZBTB5	mRNA	CDS	Yes
chr4:10442730-10444060	ENSG00000178163.7	-	ZNF518B	mRNA	CDS	Yes
chr8:141218046-141218953	ENSG00000022567.9	-	SLC45A4	mRNA	CDS	Yes
chr2:119681614-119682090	ENSG00000144120.12	+	TMEM177	mRNA	Stop codon	Yes
chr12:117040584-117040965	ENSG00000088992.17	-	TESC	mRNA	intron	No
chr1:203306969-203307912	ENSG00000159388.5	+	BTG2	mRNA	Stop codon	Yes
chr19:5993644-5994724	ENSG00000087903.12	-	RFX2	mRNA	3UTR	Yes
chr19:10960862-10961432	ENSG00000127616.17	+	SMARCA4	mRNA	5UTR	No
chr7:134932899-134934142	ENSG00000122786.19	+	CALD1	mRNA	intron	Yes
chr12:122714969-122715854	ENSG00000255398.2	-	HCAR3	mRNA	3UTR	Yes
chr11:116857738-116858603	ENSG00000160584.15	-	SIK3	mRNA	3UTR	Yes
chr16:84053866-84054565	ENSG00000140943.16	-	MBTPS1	mRNA	3UTR	Yes
chr19:1107759-1109435	ENSG00000064932.15	-	SBNO2	mRNA	CDS	Yes
chr7:77199182-77199797	ENSG00000135205.14	+	CCDC146	mRNA	intron	Yes
chr10:102141521-102141918	ENSG00000148840.10	+	PPRC1	mRNA	CDS	Yes
chr6:43639942-43640883	ENSG00000124688.13	+	MAD2L1BP	mRNA	CDS	Yes
chr2:106843115-106843989	ENSG00000144057.15	-	ST6GAL2	mRNA	CDS	Yes
chr16:68085371-68085864	ENSG00000072736.18	+	NFATC3	mRNA	5UTR	Yes
chr7:158150992-158151646	ENSG00000155093.17	-	PTPRN2	mRNA	intron	No
chr2:26091268-26091869	ENSG00000084733.10	+	RAB10	mRNA	intron	No
chr12:114682738-114684197	ENSG00000135111.15	-	TBX3	mRNA	5UTR	Yes
chr15:71898184-71899022	ENSG00000066933.15	-	MYO9A	mRNA	CDS	Yes
chr5:178231339-178232819	ENSG00000175309.14	-	PHYKPL	mRNA	intron	Yes
chr1:153779858-153780152	ENSG00000143554.13	+	SLC27A3	mRNA	Stop codon	Yes
chr6:142773416-142774210	ENSG00000010818.8	-	HIVEP2	mRNA	CDS	Yes
chr6:118500857-118501144	ENSG00000111860.13	-	CEP85L	mRNA	intron	No
chr5:172834175-172834604	ENSG00000113719.15	+	ERGIC1	mRNA	5UTR	Yes
chr1:110378917-110379320	ENSG00000168679.17	-	SLC16A4	mRNA	CDS	Yes
chr15:68205135-68206222	ENSG00000260007.2	-	RP11-315D16.2	mRNA	intron	Yes
chr7:149864054-149864442	ENSG00000106479.10	+	ZNF862	mRNA	Stop codon	Yes
chr1:15944810-15945353	ENSG00000116809.11	-	ZBTB17	mRNA	CDS	Yes
chr9:37916005-37916838	ENSG00000255872.3	-	RP11-613M10.9	mRNA	intron	No
chr6:37257711-37258072	ENSG00000065491.8	+	TBC1D22B	mRNA	5UTR	Yes
chr16:90043141-90043503	ENSG00000141013.15	+	GAS8	mRNA	Stop codon	Yes
chr10:29736459-29736981	ENSG00000197321.14	-	SVIL	Others	exon	No
chr11:65040935-65041905	ENSG00000168061.14	+	SAC3D1	mRNA	CDS	Yes
chr19:12581079-12581671	ENSG00000188033.9	-	ZNF490	mRNA	3UTR	Yes
chr19:746202-746786	ENSG00000099864.17	+	PALM	mRNA	CDS	Yes
chr12:104304160-104304740	ENSG00000198431.15	+	TXNRD1	mRNA	intron	Yes
chrX:153907439-153907967	ENSG00000089820.15	-	ARHGAP4	mRNA	Stop codon	Yes
chr13:106534210-106534596	ENSG00000125266.6	-	EFNB2	mRNA	intron	No
chr12:113299309-113300001	ENSG00000089060.11	-	SLC8B1	mRNA	3UTR	Yes
chr13:97375825-97376174	ENSG00000139793.18	+	MBNL2	mRNA	intron	No
chr16:30782238-30782873	ENSG00000102870.5	-	ZNF629	mRNA	CDS	Yes
chr16:30001092-30001669	ENSG00000169592.14	+	INO80E	mRNA	intron	Yes
chr3:152269020-152269424	ENSG00000152601.17	+	MBNL1	mRNA	intron	Yes
chr21:45442508-45443281	ENSG00000182871.14	+	COL18A1	mRNA	intron	No
chr4:39698124-39698689	ENSG00000078140.13	+	UBE2K	mRNA	intron	Yes
chr16:2176907-2178019	ENSG00000131653.12	+	TRAF7	mRNA	3UTR	Yes
chr17:47017820-47018470	ENSG00000262633.1	+	RP11-156P1.2	mRNA	intron	Yes
chr17:812606-812965	ENSG00000167693.16	-	NXN	mRNA	intron	No
chr14:100138611-100139216	ENSG00000196405.12	+	EVL	mRNA	intron	Yes
chr6:154406004-154406569	ENSG00000153721.18	-	CNKSR3	mRNA	Stop codon	Yes
chr22:23693997-23694638	ENSG00000159496.14	+	RGL4	mRNA	intron	Yes
chr3:75737121-75739123	ENSG00000227124.8	-	ZNF717	mRNA	CDS	Yes
chr17:68511901-68512305	ENSG00000108946.14	+	PRKAR1A	mRNA	5UTR	Yes
chr3:123067002-123067403	ENSG00000065485.18	+	PDIA5	mRNA	Stop codon	Yes
chr3:111883994-111885551	ENSG00000144824.19	+	PHLDB2	mRNA	CDS	Yes
chr20:46689002-46689605	ENSG00000172315.5	-	TP53RK	mRNA	CDS	Yes
chr13:32774892-32775320	ENSG00000083642.18	+	PDS5B	mRNA	Stop codon	Yes
chr12:122985635-122986339	ENSG00000090975.12	-	PITPNM2	mRNA	Stop codon	Yes
chr9:126879791-126881198	ENSG00000177125.5	+	ZBTB34	mRNA	CDS	Yes
chr19:2332931-2333408	ENSG00000273734.1	+	LLfos-48D6.2	mRNA	intron	No
chr12:120219011-120219695	ENSG00000089159.16	-	PXN	mRNA	CDS	Yes
chr22:27998627-27999156	ENSG00000100154.14	-	TTC28	mRNA	CDS	Yes
chr12:50987213-50987546	ENSG00000110911.14	-	SLC11A2	mRNA	intron	Yes
chr12:131779061-131779421	ENSG00000061936.9	+	SFSWAP	mRNA	intron	No
chrM:6779-7380	ENSG00000198804.2	+	MT-CO1	mRNA	CDS	No
chr6:160347852-160349217	ENSG00000146477.5	+	SLC22A3	mRNA	CDS	No
chr2:65071865-65072873	ENSG00000011523.13	+	CEP68	mRNA	CDS	Yes
chr13:114323802-114324654	ENSG00000198824.5	+	CHAMP1	mRNA	Stop codon	Yes
chrX:107065853-107066766	ENSG00000089682.16	-	RBM41	mRNA	intron	Yes
chr11:65918724-65919041	ENSG00000175573.6	-	C11orf68	mRNA	intron	No
chr1:31031613-31032013	ENSG00000134644.15	-	PUM1	mRNA	intron	No
chr1:26170473-26170933	ENSG00000142684.8	+	ZNF593	mRNA	Stop codon	Yes
chr10:132572991-132573572	ENSG00000068383.18	+	INPP5A	mRNA	intron	No
chr6:71288520-71289431	ENSG00000119900.7	+	OGFRL1	mRNA	CDS	Yes
chr4:1247649-1248435	ENSG00000159692.15	-	CTBP1	mRNA	intron	No
chr4:148080983-148081321	ENSG00000151623.14	-	NR3C2	mRNA	3UTR	Yes
chr8:85441922-85442303	ENSG00000164879.6	+	CA3	mRNA	Stop codon	No
chr2:174348411-174349116	ENSG00000138433.15	-	CIR1	mRNA	CDS	Yes
chrX:68828974-68829982	ENSG00000090776.5	+	EFNB1	mRNA	5UTR	Yes
chr2:85786967-85787522	ENSG00000168874.12	+	ATOH8	mRNA	3UTR	Yes
chr16:56609073-56609349	ENSG00000125148.6	+	MT2A	mRNA	intron	Yes
chr22:30025680-30026335	ENSG00000100330.15	+	MTMR3	mRNA	3UTR	Yes
chr1:230843380-230843923	ENSG00000119280.16	-	C1orf198	mRNA	CDS	Yes
chr9:135503577-135504574	ENSG00000122140.10	+	MRPS2	mRNA	Stop codon	Yes
chr7:99374720-99375061	ENSG00000241685.8	+	ARPC1A	mRNA	intron	No
chr17:35522520-35522946	ENSG00000205045.8	-	SLFN12L	mRNA	5UTR	Yes
chr19:12954175-12954654	ENSG00000179271.2	-	GADD45GIP1	mRNA	CDS	Yes
chr4:89242108-89243374	ENSG00000185477.4	-	GPRIN3	mRNA	3UTR	Yes
chr11:102831547-102832763	ENSG00000255282.6	+	WTAPP1	Others	exon	Yes
chr20:34516428-34516649	ENSG00000125971.16	+	DYNLRB1	mRNA	5UTR	Yes
chr11:130143255-130143647	ENSG00000084234.16	+	APLP2	mRNA	Stop codon	Yes
chr14:90061799-90062467	ENSG00000152315.4	+	KCNK13	mRNA	5UTR	Yes
chr2:84906095-84906704	ENSG00000034510.5	+	TMSB10	mRNA	Stop codon	Yes
chr6:12163944-12164614	ENSG00000095951.16	+	HIVEP1	mRNA	CDS	Yes
chr7:100158141-100158681	ENSG00000146826.15	-	C7orf43	mRNA	CDS	Yes
chr6:157208198-157208646	ENSG00000049618.22	+	ARID1B	mRNA	3UTR	Yes
chr19:40377903-40378430	ENSG00000105223.19	+	PLD3	mRNA	Stop codon	Yes
chr15:88881270-88881694	ENSG00000140511.11	-	HAPLN3	mRNA	CDS	Yes
chr5:141649049-141649627	ENSG00000197948.10	-	FCHSD1	mRNA	intron	Yes
chr12:113009189-113009524	ENSG00000111335.12	+	OAS2	mRNA	intron	Yes
chr8:144930460-144930988	ENSG00000170631.14	-	ZNF16	mRNA	Stop codon	Yes
chr16:87709086-87709750	ENSG00000104731.13	-	KLHDC4	mRNA	CDS	Yes
chr4:24912424-24913047	ENSG00000181982.18	-	CCDC149	mRNA	intron	No
chr19:647577-647827	ENSG00000070423.17	-	RNF126	mRNA	3UTR	Yes
chrX:45069579-45070284	ENSG00000147050.14	+	KDM6A	mRNA	CDS	Yes
chr12:109852124-109852699	ENSG00000139433.9	-	GLTP	mRNA	3UTR	Yes
chr19:17244778-17245980	ENSG00000160113.5	-	NR2F6	mRNA	5UTR	Yes
chr8:143041712-143042669	ENSG00000177335.10	+	C8orf31	LncRNA	intron	No
chr15:75368114-75368663	ENSG00000140400.15	-	MAN2C1	mRNA	intron	Yes
chr10:819903-820208	ENSG00000107929.14	-	LARP4B	mRNA	intron	Yes
chr1:41512923-41513876	ENSG00000127124.14	-	HIVEP3	mRNA	CDS	Yes
chr5:179678840-179679443	ENSG00000204659.4	-	CBY3	mRNA	CDS	Yes
chr6:41906830-41907133	ENSG00000124641.15	-	MED20	mRNA	3UTR	Yes
chr20:63865302-63865864	ENSG00000101150.17	+	TPD52L2	mRNA	intron	Yes
chr1:154207260-154207583	ENSG00000143612.18	-	C1orf43	mRNA	Stop codon	Yes
chr4:102727202-102727655	ENSG00000109323.8	-	MANBA	mRNA	intron	Yes
chr11:63954515-63955302	ENSG00000110583.12	+	NAA40	mRNA	3UTR	Yes
chr19:14053382-14055099	ENSG00000187867.8	-	PALM3	mRNA	CDS	Yes
chr16:88534786-88535215	ENSG00000179588.8	+	ZFPM1	mRNA	Stop codon	Yes
chr11:65646329-65647815	ENSG00000213445.9	+	SIPA1	mRNA	intron	Yes
chr14:88010381-88011906	ENSG00000140030.5	+	GPR65	mRNA	CDS	Yes
chr1:156136824-156137331	ENSG00000160789.19	+	LMNA	mRNA	intron	Yes
chr6:168596171-168596593	ENSG00000112562.18	+	SMOC2	mRNA	intron	No
chr17:3668136-3668532	ENSG00000213977.7	-	TAX1BP3	mRNA	intron	No
chr17:38769444-38769799	ENSG00000276293.4	-	PIP4K2B	mRNA	Stop codon	Yes
chr19:9960306-9960664	ENSG00000080573.6	-	COL5A3	mRNA	Stop codon	Yes
chr18:79417643-79418072	ENSG00000131196.17	+	NFATC1	mRNA	intron	No
chr17:83079478-83080550	ENSG00000176845.12	+	METRNL	mRNA	intron	No
chr7:101162697-101164763	ENSG00000128564.6	-	VGF	mRNA	CDS	Yes
chr16:54284202-54286741	ENSG00000177508.11	-	IRX3	mRNA	intron	Yes
chr11:57659405-57660003	ENSG00000172409.5	+	CLP1	mRNA	CDS	Yes
chr8:141209421-141209839	ENSG00000022567.9	-	SLC45A4	mRNA	3UTR	Yes
chr7:5045875-5046500	ENSG00000272968.5	+	RBAK-RBAKDN	mRNA	intron	Yes
chr13:20188817-20189704	ENSG00000165474.5	-	GJB2	mRNA	CDS	Yes
chr10:8073747-8074120	ENSG00000107485.15	+	GATA3	mRNA	Stop codon	Yes
chr10:70600413-70600889	ENSG00000180644.6	-	PRF1	mRNA	CDS	Yes
chr8:98948965-98949544	ENSG00000164920.9	+	OSR2	mRNA	CDS	Yes
chr1:15931726-15932678	ENSG00000065526.10	+	SPEN	mRNA	CDS	Yes
chr5:58494551-58495425	ENSG00000175857.8	+	GAPT	mRNA	Stop codon	No
chr5:151489133-151489416	ENSG00000123643.12	+	SLC36A1	mRNA	3UTR	Yes
chr7:42937285-42937692	ENSG00000106591.3	+	MRPL32	mRNA	Stop codon	Yes
chr17:5558417-5559167	ENSG00000091592.15	-	NLRP1	mRNA	CDS	Yes
chr18:80137006-80137815	ENSG00000101544.8	+	ADNP2	mRNA	intron	Yes
chr6:16326319-16326874	ENSG00000124788.17	-	ATXN1	mRNA	CDS	Yes
chr11:78209517-78210366	ENSG00000118369.12	+	USP35	mRNA	CDS	Yes
chr11:65557469-65558436	ENSG00000168056.15	-	LTBP3	mRNA	CDS	Yes
chr7:6374428-6374930	ENSG00000136238.17	+	RAC1	mRNA	5UTR	Yes
chrX:153802216-153802693	ENSG00000067840.12	-	PDZD4	mRNA	3UTR	Yes
chr19:15427071-15427538	ENSG00000011451.17	-	WIZ	mRNA	CDS	Yes
chr4:112430485-112431522	ENSG00000073331.17	+	ALPK1	mRNA	CDS	Yes
chr2:19901242-19901773	ENSG00000183891.5	-	TTC32	mRNA	intron	Yes
chr19:49614989-49615500	ENSG00000126464.13	+	PRR12	mRNA	intron	No
chr11:108474581-108474966	ENSG00000178202.12	-	KDELC2	mRNA	Stop codon	Yes
chr19:48325272-48325734	ENSG00000142227.10	+	EMP3	mRNA	5UTR	Yes
chr19:13102526-13102873	ENSG00000104903.4	-	LYL1	mRNA	5UTR	Yes
chr8:120125062-120125433	ENSG00000187955.11	+	COL14A1	mRNA	intron	No
chr15:96333933-96334540	ENSG00000185551.13	+	NR2F2	mRNA	CDS	Yes
chr19:46624809-46625084	ENSG00000160013.8	-	PTGIR	mRNA	intron	Yes
chr20:59253893-59255502	ENSG00000124203.6	+	ZNF831	mRNA	Stop codon	Yes
chr3:12970401-12970812	ENSG00000144711.13	-	IQSEC1	mRNA	intron	No
chr4:13541809-13542856	ENSG00000109705.7	-	NKX3-2	mRNA	CDS	Yes
chr16:15703450-15704232	ENSG00000072864.13	+	NDE1	mRNA	intron	No
chr11:125625310-125625675	ENSG00000149554.12	+	CHEK1	mRNA	5UTR	Yes
chr12:53975175-53975922	ENSG00000123388.4	+	HOXC11	mRNA	3UTR	Yes
chr19:58432912-58433516	ENSG00000131849.10	-	ZNF132	mRNA	3UTR	Yes
chr4:20253449-20254045	ENSG00000145147.19	+	SLIT2	mRNA	5UTR	Yes
chr5:95731090-95731884	ENSG00000164292.12	+	RHOBTB3	mRNA	5UTR	Yes
chr8:144995701-144996463	ENSG00000196922.10	-	ZNF252P	Others	intron	Yes
chr11:1752784-1754053	ENSG00000117984.13	-	CTSD	mRNA	Stop codon	Yes
[truncated: 16,001 more rows]
