# Supplementary material for: CSTF2 mediated mRNA N6-methyladenosine modification drives pancreatic ductal adenocarcinoma m6A subtypes
Source: Nat Commun. 2023 Oct 10;14:6334. doi: 10.1038/s41467-023-41861-y (PMC10564946; doi:10.1038/s41467-023-41861-y)
Supplement: Supplementary file 5 — Supplementary Data 3 [file 41467_2023_41861_MOESM5_ESM.xlsx]

## Sheet: Supplementary Data 3
Supplementary Data 3. Differentially methylated m6As between PDAC and adjacent normal tissues.
m6A1	Gene symbol	RNA type2	Region3		Paired samples (Tumor vs Normal)				Paired tumor vs unpaired tumor				Unpaired tumor vs normal
					P value4	log2FC5	FDR6		P value4	log2FC5	FDR6		P value4	log2FC5	FDR6
chr1:109507358-109508461	AMIGO1	mRNA	CDS		0.00158063	-0.606905	0.0980866		0.469037	0.09993	0.891696		0.000759529	-0.706835	0.00192865
chr1:109911993-109912587	CSF1	mRNA	intron		0.000514496	-0.580423	0.0712221		0.860358	-0.0267769	0.977463		0.00160186	-0.553646	0.00327189
chr1:1169243-1170280	RP11-465B22.8	Long non-coding RNA	exon		0.00118713	0.669816	0.0909086		0.0944847	0.402495	0.786135		0.095589	0.267322	0.103495
chr1:153678723-153679695	NPR1	mRNA	CDS		0.00110355	-0.753443	0.087874		0.681361	0.00406892	0.945614		0.00520657	-0.757512	0.00780985
chr1:153693470-153693965	NPR1	mRNA	3UTR		0.000819258	-0.658541	0.0857173		0.669765	-0.151913	0.944167		0.00529591	-0.506629	0.00786197
chr1:155185814-155186108	MUC1	mRNA	3UTR		0.0014727	0.618359	0.0970797		0.114274	0.306988	0.786135		0.102606	0.311371	0.110263
chr1:156637890-156638313	RP11-284F21.9	Long non-coding RNA	exon		0.000281187	2.71753	0.060241		0.594237	0.102362	0.932072		5.93151e-07	2.61517	4.34147e-05
chr1:156641687-156642957	BCAN	mRNA	intron		5.09948e-05	1.25998	0.0372627		0.28699	0.213692	0.828204		0.00010844	1.04629	0.000500427
chr1:169616994-169617400	SELP	mRNA	CDS		0.00102527	-0.782054	0.0861462		0.757721	-0.0342123	0.961319		0.00397276	-0.747841	0.00632319
chr1:17244096-17245213	PADI1	mRNA	3UTR		0.000100158	0.547627	0.0409647		0.631852	0.080782	0.93532		0.00128951	0.466845	0.00284569
chr1:178865092-178865816	ANGPTL1	mRNA	CDS		0.000651072	-0.894005	0.0741563		0.378257	-0.288974	0.862751		0.0213221	-0.60503	0.0254803
chr1:183186186-183186549	LAMC2	mRNA	Stop codon		0.000651072	-0.921804	0.0741563		0.0593741	0.447492	0.786135		0.0996036	-1.3693	0.107438
chr1:183243078-183244012	LAMC2	mRNA	3UTR		0.00088339	-1.55772	0.0861462		0.197599	0.139911	0.801441		0.00789747	-1.69763	0.0104334
chr1:205440097-205440935	LEMD1	mRNA	intron		0.000244919	1.16028	0.0572411		0.354923	0.135181	0.853468		0.000660608	1.0251	0.00176162
chr1:206023587-206023957	CTSE	mRNA	Stop codon		0.000834138	0.231753	0.0861462		0.427178	0.23966	0.879432		0.00504673	-0.00790713	0.00764978
chr1:209614906-209615546	LAMB3	mRNA	Stop codon		0.00158063	-0.336721	0.0980866		0.226516	0.138103	0.809609		0.00591203	-0.474823	0.00851333
chr1:214645494-214647434	CENPF	mRNA	CDS		0.000951971	0.331525	0.0861462		0.292976	-0.195814	0.830692		6.25294e-05	0.527339	0.000368347
chr1:246647123-246647966	CNST	mRNA	CDS		0.000602316	-0.377588	0.0741563		0.357351	0.158198	0.853468		0.00384345	-0.535786	0.00618387
chr1:26161213-26162609	FAM110D	mRNA	CDS		0.000951971	-0.866597	0.0861462		0.901482	-0.119623	0.986864		0.00727757	-0.746973	0.0098401
chr1:26343642-26346777	AIM1L	mRNA	CDS		0.00127629	1.3624	0.0933664		0.7994	0.0763193	0.965957		0.000115128	1.28608	0.000500427
chr1:26863132-26864472	SFN	mRNA	CDS		0.000266716	0.0552542	0.0585344		0.942868	-0.0026524	0.993725		3.03235e-06	0.0579066	7.93926e-05
chr1:3454567-3455192	ARHGEF16	mRNA	intron		5.09948e-05	1.40889	0.0372627		0.0352009	0.401183	0.786135		0.0171964	1.00771	0.0208091
chr1:3458690-3459370	ARHGEF16	mRNA	intron		0.00152717	1.15848	0.0980866		0.18076	0.530764	0.793147		0.00880944	0.627719	0.0114802
chr1:34760828-34762121	GJB4	mRNA	CDS		0.000372465	1.61636	0.0655311		0.466364	-0.225752	0.891696		9.8146e-06	1.84211	0.000156051
chr1:34784717-34786284	SMIM12	mRNA	intron		0.00088339	0.796531	0.0861462		0.710284	-0.0472893	0.95255		6.75978e-07	0.84382	4.34147e-05
chr1:36319598-36321379	SH3D21	mRNA	3UTR		0.0014727	0.463292	0.0970797		0.0998401	0.221755	0.786135		0.0220968	0.241537	0.0261888
chr1:38886161-38886475	RHBDL2	mRNA	3UTR		0.00058345	1.26877	0.0741563		0.507468	-0.161912	0.905484		1.76694e-05	1.43068	0.000197036
chr1:38918969-38919406	RHBDL2	mRNA	CDS		0.000372465	0.878768	0.0655311		0.0893588	0.391285	0.786135		0.00477888	0.487483	0.00735998
chr10:128115085-128115984	MKI67	mRNA	CDS		0.000315627	0.471669	0.0631113		0.226516	-0.217671	0.809609		0.000115128	0.68934	0.000500427
chr10:73498910-73499233	USP54	mRNA	3UTR		0.00088339	0.656955	0.0861462		0.385387	0.250424	0.86412		0.0731348	0.406531	0.0800868
chr10:7559668-7560002	ITIH5	mRNA	3UTR		8.29522e-05	-0.852299	0.0392844		0.880051	-0.0628514	0.98175		0.00293937	-0.789447	0.00522554
chr10:7561318-7562100	ITIH5	mRNA	3UTR		0.000244919	-0.602942	0.0572411		0.718213	-0.118479	0.954299		0.0292086	-0.484463	0.0333812
chr11:10558629-10559324	LYVE1	mRNA	3UTR		0.00158063	-0.780707	0.0980866		0.708427	-0.165282	0.95255		0.0184518	-0.615425	0.0221421
chr11:114063163-114064612	ZBTB16	mRNA	CDS		0.0014727	-0.417884	0.0970797		0.216564	0.15837	0.805391		0.000361335	-0.576254	0.00111897
chr11:114081662-114081996	ZBTB16	mRNA	intron		0.000951971	-0.743578	0.0861462		0.885028	0.035753	0.984683		0.00507753	-0.779331	0.00765617
chr11:118119111-118119507	TMPRSS4	mRNA	3UTR		0.000627139	1.26805	0.0741563		0.367879	-0.24584	0.858312		1.4891e-05	1.51389	0.000178691
chr11:1182229-1182926	MUC5AC	mRNA	CDS		0.000108694	1.89626	0.0430017		0.664885	0.106916	0.944167		2.96474e-05	1.78934	0.000241006
chr11:1183955-1187757	MUC5AC	mRNA	CDS		1.60539e-05	1.82377	0.0297535		0.88088	0.0461553	0.98175		5.12012e-06	1.77761	0.000105328
chr11:1188619-1190244	MUC5AC	mRNA	CDS		1.99967e-05	1.46366	0.0297535		0.72002	0.0813877	0.954299		5.77518e-05	1.38227	0.000353883
chr11:1190377-1191072	MUC5AC	mRNA	CDS		2.4799e-05	1.71114	0.0297535		0.615703	0.273869	0.933619		2.53716e-06	1.43727	7.30701e-05
chr11:1191635-1192453	MUC5AC	mRNA	CDS		0.000204376	1.13009	0.0515064		0.713287	0.10602	0.954299		9.90382e-05	1.02407	0.000475383
chr11:119356247-119356903	USP2	mRNA	3UTR		0.000158151	-1.08713	0.0499314		0.588429	-0.296684	0.929626		0.0136966	-0.79045	0.0170762
chr11:1200410-1201113	MUC5AC	mRNA	Stop codon		9.66989e-05	1.48127	0.0409647		0.507542	0.191287	0.905484		5.14902e-05	1.28998	0.000322373
chr11:120137114-120138102	TRIM29	mRNA	CDS		0.00043834	0.489286	0.0680032		0.864552	-0.0191118	0.979768		0.000137852	0.508398	0.000536506
chr11:1240861-1243107	MUC5B	mRNA	CDS		0.0014727	0.717939	0.0970797		0.72002	0.0854076	0.954299		0.00384345	0.632531	0.00618387
chr11:1243349-1244085	MUC5B	mRNA	CDS		0.00137137	0.745585	0.0970797		0.963625	0.0383008	0.995373		0.00965523	0.707284	0.0124695
chr11:1245253-1245828	MUC5B	mRNA	CDS		0.00158063	0.632941	0.0980866		0.606551	0.120038	0.932072		0.0165237	0.512903	0.0200794
chr11:1246863-1248011	MUC5B	mRNA	CDS		0.00102527	0.675906	0.0861462		0.56172	0.130333	0.92157		0.00670107	0.545573	0.00919004
chr11:1249616-1251676	MUC5B	mRNA	CDS		0.0014727	0.806713	0.0970797		0.518532	0.165542	0.90844		0.0407432	0.641171	0.0456577
chr11:128693909-128695324	FLI1	mRNA	intron		0.000315627	-0.591801	0.0631113		0.221501	0.147437	0.80838		3.09626e-05	-0.739238	0.000241006
chr11:567072-568455	MIR210HG	Long non-coding RNA	intron		0.000475051	0.0777131	0.0683921		0.759397	-0.909607	0.961319		0.00131925	0.98732	0.00284569
chr11:617211-618192	CDHR5	mRNA	CDS		0.00088339	0.623813	0.0861462		0.0334382	0.292974	0.786135		0.88088	0.330839	0.88088
chr11:618614-619205	CDHR5	mRNA	CDS		0.000266716	0.792854	0.0585344		0.0558571	0.610163	0.786135		0.155487	0.182691	0.162838
chr11:64989404-64989979	BATF2	mRNA	CDS		0.000475051	0.47861	0.0683921		0.911808	0.00281915	0.988488		0.0119773	0.47579	0.0150631
chr11:65376373-65376833	SLC25A45	mRNA	CDS		0.000475051	-0.623684	0.0683921		0.54424	-0.0433693	0.916712		0.00670107	-0.580315	0.00919004
chr11:69295465-69296356	MYEOV	mRNA	CDS		0.00017287	1.44842	0.0509996		0.552947	0.185474	0.919755		8.49596e-05	1.26295	0.000430123
chr11:69367331-69367809	MYEOV	Others	exon		0.00118079	1.63771	0.0909086		0.62222	0.0153947	0.934283		1.20596e-06	1.62231	4.34147e-05
chr11:709177-709726	EPS8L2	mRNA	Stop codon		0.00088339	0.554017	0.0861462		0.0282251	0.308258	0.786135		0.105431	0.245758	0.112878
chr11:74467162-74467630	KCNE3	mRNA	intron		0.00158063	0.841298	0.0980866		0.477103	0.274497	0.894556		0.163321	0.566801	0.169807
chr11:77102625-77103267	OMP	mRNA	CDS		0.00125723	1.07121	0.0933664		0.0630702	0.542946	0.786135		0.00248913	0.528268	0.00465499
chr11:77123734-77124356	CAPN5	mRNA	3UTR		0.00137137	0.520365	0.0970797		0.0525129	0.255697	0.786135		0.0689637	0.264668	0.0758074
chr11:82732276-82733795	FAM181B	mRNA	CDS		0.000556855	-1.29366	0.0736498		0.86971	-0.0375013	0.979768		0.00498864	-1.25615	0.00760174
chr12:10619653-10620225	STYK1	mRNA	3UTR		0.000238463	1.17779	0.0572185		0.315421	-0.222955	0.838305		6.55925e-08	1.40074	1.88906e-05
chr12:124294942-124295820	FAM101A	mRNA	intron		0.00143177	1.3268	0.0970797		0.989531	-0.0388854	0.999579		0.0149263	1.36569	0.0183708
chr12:124314183-124315957	FAM101A	mRNA	3UTR		0.000651072	0.472151	0.0741563		0.953242	-0.00494582	0.994294		8.00774e-05	0.477096	0.000428786
chr12:12949596-12950467	GPRC5D	mRNA	CDS		0.00043834	0.611826	0.0680032		0.809487	-0.0692277	0.96994		0.0025633	0.681054	0.00467235
chr12:4809321-4810229	GALNT8	mRNA	intron		0.000372465	-1.03374	0.0655311		0.56172	0.0729061	0.92157		0.000342053	-1.10664	0.00110687
chr12:49964954-49965667	AQP5	mRNA	3UTR		0.00102527	1.00015	0.0861462		0.843964	-0.0955738	0.974891		0.000116419	1.09573	0.000500427
chr12:5044796-5046267	KCNA5	mRNA	CDS		0.00158063	-0.940883	0.0980866		0.412139	-0.201865	0.87513		0.0184518	-0.739018	0.0221421
chr12:51269309-51270301	DAZAP2	mRNA	intron		5.63085e-05	0.871301	0.0372627		0.140668	0.331322	0.786414		0.00758193	0.539979	0.0102037
chr12:52244398-52244728	KRT7	mRNA	intron		0.000475051	0.43035	0.0683921		0.0649873	0.289704	0.786135		0.00819252	0.140646	0.0107248
chr12:53975175-53975922	HOXC11	mRNA	3UTR		0.000736784	2.25404	0.081952		0.816116	0.308423	0.971264		0.00329642	1.94561	0.00561757
chr12:54002479-54002911	HOXC9	mRNA	Stop codon		0.00110355	1.20539	0.087874		0.68899	0.420054	0.947383		0.00437187	0.785337	0.00678623
chr12:54588247-54588712	PPP1R1A	mRNA	Stop codon		0.000651072	-1.42216	0.0741563		0.688938	0.0610257	0.947383		0.00227369	-1.48318	0.00439477
chr12:561270-562690	B4GALNT3	mRNA	3UTR		0.00110355	0.573019	0.087874		0.188579	0.153524	0.79533		0.0153374	0.419495	0.0187168
chr12:6361675-6362277	SCNN1A	mRNA	intron		0.000819258	0.636519	0.0857173		0.422238	0.145069	0.876828		0.00233726	0.491449	0.00445781
chr12:65824440-65826268	HMGA2	mRNA	Stop codon		0.0014727	0.94136	0.0970797		0.56172	-0.0358689	0.92157		0.0030859	0.977229	0.00535384
chr13:20192433-20192989	GJB2	mRNA	intron		0.000372465	1.52593	0.0655311		0.191592	0.29361	0.79792		0.00132645	1.23233	0.00284569
chr13:75807564-75808390	LMO7	mRNA	CDS		0.00158063	0.369186	0.0980866		0.634184	0.0352804	0.93532		0.0369394	0.333905	0.0415568
chr13:77918142-77918802	EDNRB	mRNA	CDS		0.000188814	-0.404363	0.0513415		0.624915	0.00722284	0.934283		0.00160186	-0.411586	0.00327189
chr14:37591200-37592802	FOXA1	mRNA	CDS		0.00088339	1.14122	0.0861462		0.361774	0.163888	0.855164		0.00642827	0.977333	0.00894369
chr14:38838195-38839200	LINC00639	Long non-coding RNA	exon		0.0014727	-0.830455	0.0970797		0.994802	0.0826312	0.999579		0.00124682	-0.913087	0.00280425
chr14:64939155-64939815	CHURC1-FNTB	mRNA	intron		0.0014727	0.563699	0.0970797		0.0220968	0.392292	0.786135		0.163321	0.171408	0.169807
chr14:67387055-67387469	PLEK2	mRNA	Stop codon		0.00102527	0.305612	0.0861462		0.739624	0.0636513	0.958401		0.00687005	0.24196	0.00937713
chr15:33066615-33067078	FMN1	mRNA	intron		0.000951971	0.677081	0.0861462		0.330617	0.288524	0.840364		0.00543292	0.388557	0.00802401
chr15:45113883-45114189	DUOX2	mRNA	5UTR		0.000965599	1.09456	0.0861462		0.229876	0.286971	0.812173		0.00248749	0.807585	0.00465499
chr15:59406536-59407448	FAM81A	mRNA	intron		0.000903204	1.25007	0.0861462		0.911174	-0.178258	0.988488		0.0214238	1.42832	0.0254961
chr15:59656972-59657723	GTF2A2	mRNA	intron		0.00158063	0.924429	0.0980866		0.652893	0.30645	0.939506		0.00616536	0.61798	0.00874937
chr15:90919736-90920346	MAN2A2	mRNA	3UTR		0.00158063	-0.37626	0.0980866		0.269524	0.0878692	0.824189		0.00244793	-0.464129	0.00463818
chr15:99129491-99131160	SYNM	mRNA	CDS		2.75723e-05	-0.505801	0.0300753		0.7994	-0.0958404	0.965957		0.00125607	-0.409961	0.00280425
chr15:99133823-99134370	SYNM	mRNA	3UTR		0.00118713	-0.765192	0.0909086		0.43753	-0.169541	0.881525		0.0237188	-0.59565	0.0278817
chr16:11676083-11676844	SNN	mRNA	3UTR		0.00110355	-0.497681	0.087874		0.953242	-0.0614169	0.994294		0.00307532	-0.436264	0.00535384
chr16:2094665-2095106	PKD1	mRNA	intron		0.000819258	1.08412	0.0857173		0.809487	0.0890327	0.96994		3.09626e-05	0.995089	0.000241006
chr16:23690323-23691518	ERN2	mRNA	Stop codon		0.00088339	0.85623	0.0861462		0.613416	-0.156299	0.933619		0.000271157	1.01253	0.000928426
chr16:25256731-25257278	ZKSCAN2	mRNA	CDS		0.0014727	-0.589582	0.0970797		1	0.0568479	1		0.0025633	-0.64643	0.00467235
chr16:2831942-2832405	ZG16B	mRNA	intron		1.43596e-05	1.43393	0.0297535		0.348039	0.218857	0.851107		0.00108843	1.21507	0.00254802
chr16:2857385-2858179	PRSS22	mRNA	intron		1.28294e-05	1.21129	0.0297535		0.111264	0.315851	0.786135		0.000307998	0.895438	0.00100799
chr16:2971612-2973415	PKMYT1	mRNA	intron		0.000206071	0.465524	0.0515064		0.281086	0.148384	0.826811		0.0630702	0.31714	0.0698624
chr16:29818052-29819011	PAGR1	mRNA	intron		0.00158063	0.628642	0.0980866		0.994802	0.127031	0.999579		0.00119565	0.501611	0.0027114
chr16:29993795-29994771	HIRIP3	mRNA	CDS		0.000144574	-0.456102	0.0464599		0.258287	0.0439074	0.819777		0.00176281	-0.500009	0.00357528
chr16:4936636-4937211	PPL	mRNA	intron		0.000266716	0.651379	0.0585344		0.206926	0.199196	0.805297		0.0797705	0.452183	0.0870223
chr16:50710606-50711018	NOD2	mRNA	CDS		0.000651072	0.767771	0.0741563		0.269524	0.319654	0.824189		0.00397395	0.448118	0.00632319
chr16:54932676-54933962	IRX5	mRNA	intron		4.39445e-06	1.48275	0.0197706		0.407259	0.348569	0.872297		0.000361335	1.13418	0.00111897
chr16:65125798-65126113	CDH11	Others	exon		5.09948e-05	1.51546	0.0372627		0.348124	0.246017	0.851107		0.000373753	1.26944	0.00113306
chr16:68698181-68698864	CDH3	mRNA	3UTR		2.2281e-05	1.19781	0.0297535		0.88088	0.0438831	0.98175		9.47262e-05	1.15392	0.000462392
chr16:81061408-81062110	C16orf46	mRNA	CDS		0.000951971	0.473229	0.0861462		0.126945	0.18846	0.786135		0.252791	0.284769	0.258169
chr16:85555930-85556264	GSE1	mRNA	5UTR		0.00102527	-0.524926	0.0861462		0.994802	0.0311232	0.999579		0.00789747	-0.556049	0.0104334
chr16:86567371-86569178	FOXC2	mRNA	CDS		0.00102527	0.816162	0.0861462		0.299044	0.357393	0.831655		0.0237188	0.458769	0.0278817
chr16:86576351-86576860	FOXL1	mRNA	intron		0.00075932	0.999858	0.0823176		0.994802	0.0593285	0.999579		4.56693e-05	0.940529	0.000305878
chr16:86578338-86580193	FOXL1	mRNA	CDS		0.00017287	0.536013	0.0509996		0.34382	0.142326	0.84782		8.51286e-05	0.393688	0.000430123
chr16:86581265-86581619	FOXL1	mRNA	3UTR		0.000965599	0.500676	0.0861462		0.423464	-0.191002	0.879171		0.00021903	0.691678	0.000798489
chr16:86737427-86737737	CTD-2015G9.2	Long non-coding RNA	exon		0.00018152	2.24445	0.0513415		0.984259	0.0764374	0.998443		8.32768e-06	2.16802	0.000149898
chr16:88876266-88877455	CBFA2T3	mRNA	3UTR		0.00022474	-0.767938	0.0546543		0.690953	0.106193	0.947383		0.000137558	-0.874131	0.000536506
chr16:88879115-88879545	CBFA2T3	mRNA	Stop codon		0.000651072	-0.701043	0.0741563		0.144269	0.264785	0.786983		0.000122197	-0.965829	0.000501297
chr16:89834180-89835273	SPIRE2	mRNA	intron		0.000315627	0.912315	0.0631113		0.690953	0.206314	0.947383		0.0100454	0.706002	0.0128012
chr17:1754133-1755261	SERPINF2	mRNA	3UTR		0.00088339	-0.506537	0.0861462		0.299044	0.151695	0.831655		0.00307532	-0.658232	0.00535384
chr17:35522520-35522946	SLFN12L	mRNA	5UTR		0.000132058	-0.726913	0.04484		0.231611	-0.311862	0.812173		0.193051	-0.41505	0.198567
chr17:35983595-35983962	CCL14	mRNA	Stop codon		0.00102527	-0.897998	0.0861462		0.622673	-0.108633	0.934283		0.00322089	-0.789364	0.00554691
chr17:40177480-40178503	RAPGEFL1	mRNA	intron		8.29522e-05	0.932403	0.0392844		0.159368	0.204981	0.791607		0.114274	0.727422	0.121442
chr17:40476902-40477805	TNS4	mRNA	3UTR		0.000100158	0.396544	0.0409647		0.762805	-0.0593025	0.963003		0.000123584	0.455846	0.000501297
chr17:40487049-40487447	TNS4	mRNA	CDS		0.00102527	0.173894	0.0861462		0.787926	0.0902406	0.96515		0.000119008	0.0836536	0.000501297
chr17:40495917-40496506	TNS4	mRNA	CDS		0.00039493	0.433853	0.0655311		0.296818	0.233209	0.831655		3.99358e-05	0.200644	0.000280524
chr17:43861966-43862983	CD300LG	mRNA	3UTR		0.000342988	-1.66894	0.0655311		0.566595	-0.231088	0.924941		0.00137759	-1.43785	0.00291724
chr17:48549819-48551269	HOXB3	mRNA	CDS		0.00043834	0.553634	0.0680032		0.324138	0.0739032	0.839187		0.00351769	0.479731	0.00585604
chr17:48604546-48604940	HOXB6	mRNA	5UTR		0.000643566	1.4829	0.0741563		0.669765	0.379383	0.944167		1.76964e-06	1.10351	5.66285e-05
chr17:48635898-48636889	RP11-357H14.17	Long non-coding RNA	exon		0.000404198	1.79104	0.0655311		0.354823	-0.154013	0.853468		1.44024e-05	1.94506	0.000178691
chr17:63940495-63941485	SCN4A	mRNA	CDS		0.00125723	-1.46167	0.0933664		1	0.472007	1		0.0019961	-1.93367	0.00396467
chr17:76006923-76010608	EVPL	mRNA	CDS		0.00137137	0.528232	0.0970797		0.606551	0.0601206	0.932072		0.0100454	0.468112	0.0128012
chr17:80964686-80965088	RPTOR	mRNA	3UTR		0.000602316	-0.510735	0.0741563		0.932503	-0.160906	0.992273		0.0292086	-0.349828	0.0333812
chr17:8474898-8475503	NDEL1	mRNA	intron		0.00137137	-0.515865	0.0970797		0.769343	-0.026067	0.963003		0.00642827	-0.489798	0.00894369
chr18:44951806-44952197	SETBP1	mRNA	CDS		6.21183e-05	-0.477848	0.0372627		0.305195	0.0715526	0.832921		0.000448886	-0.549401	0.00127999
chr18:44952414-44953354	SETBP1	mRNA	CDS		4.39445e-06	-0.547843	0.0197706		0.963625	-0.00648632	0.995373		0.000841438	-0.541357	0.00208909
chr18:63366398-63366799	KDSR	mRNA	intron		0.00110355	-0.509123	0.087874		0.769343	-0.000162664	0.963003		0.00438277	-0.50896	0.00678623
chr19:15834632-15836144	AC004510.3	Long non-coding RNA	intron		0.00127629	1.78518	0.0933664		0.604168	0.251837	0.932072		0.00133229	1.53334	0.00284569
chr19:1753471-1755043	ONECUT3	mRNA	CDS		7.53948e-05	1.99709	0.0392844		0.0774747	0.668801	0.786135		0.0892028	1.32828	0.0969449
chr19:1757759-1758430	ONECUT3	mRNA	intron		0.000117771	1.90414	0.04484		0.341001	0.533352	0.84782		0.00213821	1.37079	0.00418915
chr19:1761881-1762700	ONECUT3	mRNA	intron		0.00149005	1.59636	0.097865		0.565755	0.316381	0.924941		0.00332155	1.27998	0.0056271
chr19:1775105-1775792	ONECUT3	mRNA	Stop codon		0.00108426	1.87556	0.087874		0.515452	0.385474	0.90844		0.000263496	1.49009	0.000914299
chr19:1775950-1777457	ONECUT3	mRNA	3UTR		0.000342482	1.89191	0.0655311		0.214151	0.5317	0.805391		0.00616709	1.36021	0.00874937
chr19:17807718-17808493	B3GNT3	mRNA	CDS		0.00118713	0.844181	0.0909086		0.56172	0.0696877	0.92157		0.000170252	0.774493	0.000636787
chr19:18264387-18264705	KIAA1683	mRNA	intron		0.000100158	-0.873535	0.0409647		0.224824	0.143043	0.809609		6.65451e-05	-1.01658	0.0003833
chr19:18265392-18265897	KIAA1683	mRNA	intron		1.75927e-06	-0.866935	0.0197706		0.624915	-0.0423236	0.934283		1.04679e-05	-0.824612	0.000156051
chr19:19757366-19758380	CTC-559E9.1	Long non-coding RNA	exon		0.000951971	-0.520644	0.0861462		0.579462	-0.047835	0.927428		0.00351769	-0.472809	0.00585604
chr19:39314068-39314711	LRFN1	mRNA	CDS		0.00137137	-0.774781	0.0970797		0.597459	0.0842839	0.932072		0.000684966	-0.859065	0.00180982
chr19:41206396-41207418	CYP2S1	mRNA	3UTR		1.02036e-05	1.15513	0.0297535		0.357351	0.277638	0.853468		3.30518e-05	0.877492	0.000250498
chr19:41708556-41708937	AC011513.3	mRNA	Stop codon		0.000257427	1.09203	0.0585344		0.515911	0.264571	0.90844		0.00035841	0.827459	0.00111897
chr19:41729259-41729797	AC011513.3	mRNA	intron		6.13666e-05	0.866427	0.0372627		0.259075	0.228865	0.820548		2.17681e-05	0.637562	0.000209332
chr19:41730131-41730526	AC011513.3	mRNA	intron		0.000423882	1.4667	0.0680032		0.752732	0.239763	0.961319		0.0005178	1.22694	0.00144783
chr19:41762635-41763103	CEACAM6	mRNA	intron		0.00058345	1.39593	0.0741563		0.442617	0.396588	0.884587		0.000114929	0.999341	0.000500427
chr19:41770771-41771414	CEACAM6	mRNA	3UTR		0.000737732	-0.53889	0.081952		0.590583	0.152982	0.932072		0.00659827	-0.691872	0.00913606
chr19:44777840-44778396	CBLC	mRNA	CDS		0.000266716	0.93368	0.0585344		0.0345728	0.323038	0.786135		0.0289005	0.610642	0.0332934
chr19:4502254-4503935	PLIN4	mRNA	3UTR		0.000951971	-0.784046	0.0861462		0.66233	-0.0425384	0.941789		0.00268355	-0.741507	0.00483038
chr19:4504112-4504936	PLIN4	mRNA	Stop codon		0.000556855	-0.895194	0.0736498		0.450534	-0.261548	0.887135		0.00591203	-0.633646	0.00851333
chr19:4510544-4513012	PLIN4	mRNA	CDS		0.000188814	-0.718178	0.0513415		0.88088	-0.139132	0.98175		0.0117476	-0.579046	0.014839
chr19:4513082-4513747	PLIN4	mRNA	CDS		0.000342988	-0.69883	0.0655311		0.777853	-0.0546301	0.963769		0.00927846	-0.6442	0.0120369
chr19:45472447-45473358	FOSB	mRNA	CDS		0.000475051	-0.374007	0.0683921		0.0323351	0.28677	0.786135		4.86153e-05	-0.660777	0.000311138
chr19:48442944-48443575	GRIN2D	mRNA	CDS		0.000514496	1.37629	0.0712221		0.942868	0.583915	0.993725		0.0128981	0.792378	0.0161507
chr19:48443685-48444580	GRIN2D	mRNA	3UTR		0.00127629	1.00549	0.0933664		0.671819	0.113768	0.944167		0.00233726	0.891719	0.00445781
chr19:48600615-48601512	FAM83E	mRNA	Stop codon		0.00118713	1.00647	0.0909086		0.624915	0.0574763	0.934283		0.00040576	0.948998	0.00120473
chr19:48603328-48604066	FAM83E	mRNA	CDS		0.000475051	1.37577	0.0683921		0.397258	0.188426	0.86892		0.0020372	1.18735	0.00401858
chr19:48606755-48607250	SPACA4	mRNA	CDS		0.000737732	1.20302	0.081952		0.434908	0.154978	0.881525		0.00180561	1.04805	0.00363646
chr19:48614261-48614953	FAM83E	mRNA	intron		0.000556855	0.852559	0.0736498		0.139878	0.415295	0.786414		0.0263422	0.437264	0.0305909
chr19:48702801-48704688	FUT2	mRNA	CDS		0.000109918	0.827988	0.0430017		0.123681	0.260562	0.786135		0.00616536	0.567427	0.00874937
chr19:49061228-49062109	CTB-60B18.23	mRNA	intron		0.00110355	1.08543	0.087874		0.994802	0.165011	0.999579		0.000759969	0.92042	0.00192865
chr19:49064299-49064759	CTB-60B18.23	mRNA	intron		0.0010292	1.7296	0.0861462		1	0.188433	1		0.00255457	1.54116	0.00467235
chr19:55075819-55076687	EPS8L1	mRNA	intron		3.06244e-05	1.15149	0.0300753		0.0689637	0.354324	0.786135		0.00367734	0.797166	0.00601747
chr19:55077915-55078956	EPS8L1	mRNA	intron		0.000404198	1.61565	0.0655311		0.0918934	0.779729	0.786135		0.0630702	0.835924	0.0698624
chr19:55350121-55350782	COX6B2	mRNA	3UTR		0.000404198	1.2281	0.0655311		0.577055	0.272904	0.927428		6.26702e-05	0.955196	0.000368347
chr19:55353734-55354329	CTD-2105E13.6	mRNA	3UTR		0.000403545	1.79731	0.0655311		0.321656	0.427488	0.839187		0.0032357	1.36982	0.00554691
chr19:55407420-55407871	UBE2S	mRNA	5UTR		0.0014727	0.807325	0.0970797		0.0797705	0.403122	0.786135		0.357351	0.404204	0.363664
chr19:8955083-8955560	MUC16	mRNA	CDS		0.00145035	1.42361	0.0970797		0.434677	-0.275483	0.881525		4.81955e-05	1.69909	0.000311138
chr2:102708284-102708698	SLC9A2	mRNA	Stop codon		0.000927964	1.18359	0.0861462		0.440894	0.538942	0.884587		0.00218841	0.644649	0.00425852
chr2:157257639-157259455	GALNT5	mRNA	CDS		0.000556855	0.332855	0.0736498		0.281086	-0.282856	0.826811		8.34106e-07	0.615712	4.34147e-05
chr2:157311222-157311868	GALNT5	mRNA	3UTR		0.000290246	1.15515	0.0607356		0.361774	-0.232637	0.855164		1.10146e-06	1.38779	4.34147e-05
chr2:191835607-191836655	SDPR	mRNA	CDS		0.000951971	-0.46084	0.0861462		0.922149	0.00623189	0.989977		0.00351769	-0.467072	0.00585604
chr2:219054935-219055912	IHH	mRNA	CDS		0.000454808	1.69417	0.0683921		0.224743	0.348945	0.809609		0.00424836	1.34523	0.00668594
chr2:229025289-229026195	PID1	mRNA	CDS		0.00017287	-0.513384	0.0509996		0.7298	-0.0229757	0.957181		0.00307532	-0.490408	0.00535384
chr2:237486322-237486985	MLPH	mRNA	intron		0.000903204	1.20049	0.0861462		0.874882	0.366748	0.98175		0.00106343	0.833746	0.0025104
chr2:25161119-25161600	POMC	mRNA	CDS		9.11884e-05	-1.38778	0.0409647		0.838827	0.122952	0.973614		3.09626e-05	-1.51073	0.000241006
chr2:47108394-47108755	RP11-761B3.1	mRNA	intron		0.000800757	2.25494	0.0857173		0.307258	-0.185819	0.836109		1.14228e-06	2.44076	4.34147e-05
chr2:5692412-5694199	SOX11	mRNA	CDS		0.000372465	1.6684	0.0655311		0.597459	0.248523	0.932072		0.00133229	1.41988	0.00284569
chr2:5696221-5697163	SOX11	mRNA	3UTR		0.000643566	1.82042	0.0741563		0.660211	-0.0277788	0.941789		0.00185195	1.8482	0.00370391
chr2:85753743-85755007	ATOH8	mRNA	CDS		0.00118713	-0.887009	0.0909086		0.105431	0.254905	0.786135		0.000259077	-1.14191	0.000909928
chr2:85786967-85787522	ATOH8	mRNA	3UTR		5.63085e-05	-0.905525	0.0372627		0.397356	-0.0540803	0.86892		0.000839345	-0.851445	0.00208909
chr20:23628048-23629259	CST3	mRNA	3UTR		0.00127629	0.459815	0.0933664		0.984406	-0.00658958	0.998443		0.0153374	0.466405	0.0187168
chr20:51783449-51783716	SALL4	mRNA	3UTR		0.00013811	1.61161	0.0460266		0.650569	0.0774193	0.939506		0.000156784	1.53419	0.000602049
chr20:51784106-51784719	SALL4	mRNA	CDS		0.000191147	0.972632	0.0513415		0.330617	0.312117	0.840364		0.000721368	0.660515	0.00187166
chr20:51791693-51792232	SALL4	mRNA	intron		3.17532e-05	1.39554	0.0300753		0.102606	0.535808	0.786135		0.000105491	0.859728	0.000498058
chr20:54028271-54028882	BCAS1	mRNA	CDS		0.000188814	1.18114	0.0513415		0.552947	0.110945	0.919755		0.000259077	1.0702	0.000909928
chr20:6076928-6077333	FERMT1	mRNA	Stop codon		0.000514496	-0.0154581	0.0712221		0.819605	0.0838152	0.971264		0.000348336	-0.0992733	0.00111468
chr20:62760633-62761751	NTSR1	mRNA	3UTR		0.00118713	1.59289	0.0909086		0.864539	-0.0110555	0.979768		0.00529591	1.60394	0.00786197
chr20:63254707-63255337	NKAIN4	mRNA	intron		0.000592745	1.53503	0.0741563		0.6267	0.399973	0.93532		0.00381607	1.13506	0.00618387
chr20:63529193-63529722	PTK6	mRNA	3UTR		0.0014727	0.670479	0.0970797		0.787933	0.0001384	0.96515		0.000232642	0.67034	0.000837511
chr21:36470313-36470558	CLDN14	mRNA	intron		0.00043834	1.11705	0.0680032		0.762805	0.567852	0.963003		7.1907e-05	0.549198	0.000399191
chr21:36478365-36478858	CLDN14	mRNA	intron		0.00127629	1.22541	0.0933664		0.798029	0.00727027	0.965957		2.39859e-05	1.21814	0.000209332
chr21:36699093-36700046	SIM2	mRNA	5UTR		9.76561e-06	2.27746	0.0297535		0.258945	0.341016	0.820548		1.08369e-05	1.93644	0.000156051
chr21:36748093-36748403	SIM2	mRNA	3UTR		3.06244e-05	2.00551	0.0300753		0.250621	0.109926	0.818647		0.000365812	1.89558	0.00112079
chr22:20199904-20201005	XXbac-B444P24.8	Long non-coding RNA	exon		0.00152717	2.0865	0.0980866		0.727889	0.806126	0.957181		0.000924264	1.28038	0.00225583
chr22:20204160-20204973	XXbac-B444P24.8	Long non-coding RNA	intron		0.000348399	2.32434	0.0655311		0.186201	0.863646	0.79533		0.00264092	1.4607	0.00478355
chr22:23773466-23773969	MMP11	mRNA	intron		0.000487828	1.55205	0.0696743		0.193051	0.737117	0.79792		0.00133392	0.814937	0.00284569
chr22:30025680-30026335	MTMR3	mRNA	3UTR		0.0014727	-0.338389	0.0970797		0.231611	-0.192964	0.812173		0.184183	-0.145425	0.190125
chr22:45921180-45921758	WNT7B	mRNA	3UTR		0.000275892	1.44166	0.0598187		0.708369	-0.103484	0.95255		1.83159e-05	1.54515	0.000197036
chr22:45922104-45923365	WNT7B	mRNA	3UTR		0.000132058	1.24168	0.04484		0.732979	0.0548028	0.958401		3.94231e-05	1.18688	0.000280524
chr22:46533724-46537590	CELSR1	mRNA	CDS		0.00127629	0.280117	0.0933664		0.429845	0.0718045	0.879432		0.0117476	0.208312	0.014839
chr3:11203208-11203777	HRH1	mRNA	intron		0.00102527	0.941747	0.0861462		0.984406	0.0773	0.998443		0.0008777	0.864447	0.00216049
chr3:113286987-113287417	CFAP44	mRNA	3UTR		0.0014727	-0.435891	0.0970797		0.357351	-0.135051	0.853468		0.126945	-0.30084	0.133432
chr3:123283969-123284704	ADCY5	mRNA	3UTR		0.000404198	-0.589836	0.0655311		0.689	0.0735214	0.947383		0.00365537	-0.663357	0.0060157
chr3:124927664-124928084	MUC13	mRNA	CDS		0.000965599	0.790794	0.0861462		0.515617	0.123648	0.90844		0.0304054	0.667146	0.0346116
chr3:151437592-151438637	IGSF10	mRNA	CDS		0.000188814	-1.01865	0.0513415		0.073265	-0.539466	0.786135		0.124724	-0.47918	0.131577
chr3:151442969-151443763	IGSF10	mRNA	CDS		0.00137137	-1.0701	0.0970797		0.110859	-0.4251	0.786135		0.0279568	-0.645003	0.0323356
chr3:158097045-158098255	SHOX2	mRNA	3UTR		0.000556855	1.36165	0.0736498		0.292976	-0.284283	0.830692		8.03974e-05	1.64593	0.000428786
chr3:17090283-17090600	PLCL2	mRNA	3UTR		0.000556855	-0.84581	0.0736498		0.769343	-0.368091	0.963003		0.0254415	-0.477719	0.0297852
chr3:179258904-179259312	KCNMB3	mRNA	intron		0.000651072	0.34851	0.0741563		0.00176281	0.530846	0.786135		0.870609	-0.182336	0.873642
chr3:185508277-185508880	LIPH	mRNA	3UTR		0.00127629	0.571597	0.0933664		0.276108	0.100434	0.826811		0.002542	0.471163	0.00467235
chr3:186761100-186761718	RP11-573D15.8	Long non-coding RNA	intron		0.000167213	1.95117	0.0509996		0.581213	-0.00334375	0.929626		0.00109707	1.95452	0.00254802
chr3:186854063-186854837	ADIPOQ	mRNA	CDS		0.00088339	-1.35926	0.0861462		0.931418	-0.00534758	0.992273		0.0057806	-1.35391	0.00845083
chr3:195789583-195791565	MUC4	mRNA	CDS		0.000903204	1.50734	0.0861462		0.595084	0.0297841	0.932072		0.000123584	1.47755	0.000501297
chr3:195802041-195802412	MUC4	mRNA	intron		0.00108426	1.5501	0.087874		0.645454	-0.0788194	0.939506		1.84721e-05	1.62892	0.000197036
chr3:195809415-195810120	MUC4	mRNA	intron		0.00109424	1.88835	0.087874		0.757502	0.0739905	0.961319		2.39278e-05	1.81436	0.000209332
chr3:196659662-196660504	PIGX	mRNA	intron		0.00158063	-0.550045	0.0980866		0.216564	0.200732	0.805391		0.000115128	-0.750776	0.000500427
chr3:196660526-196661714	PIGX	mRNA	intron		8.29522e-05	-0.675476	0.0392844		0.870609	-0.0638814	0.979768		0.00119565	-0.611595	0.0027114
chr3:43347318-43348644	SNRK	mRNA	CDS		0.000602316	-0.352795	0.0741563		0.839929	0.0186827	0.973614		0.00727757	-0.371478	0.0098401
chr3:45026272-45026629	CLEC3B	mRNA	Stop codon		0.00158063	-0.7874	0.0980866		0.958141	0.0483139	0.995373		0.000129667	-0.835714	0.000518668
chr3:47138941-47139304	SETD2	mRNA	intron		0.00075932	-0.826846	0.0823176		0.0669516	-0.354742	0.786135		0.211706	-0.472104	0.21698
chr3:48571860-48573424	COL7A1	mRNA	intron		0.000651072	0.726832	0.0741563		0.0918934	0.14191	0.786135		0.00591203	0.584922	0.00851333
chr4:105677751-105678203	ARHGEF38	mRNA	Stop codon		0.00134188	1.08355	0.0970797		0.22456	0.486314	0.809609		0.0319187	0.59724	0.0361913
chr4:113381432-113381833	ANK2	mRNA	3UTR		0.000819258	-0.676939	0.0857173		0.671819	-0.0665397	0.944167		0.000650252	-0.610399	0.00175021
chr4:11398927-11400020	HS3ST1	mRNA	CDS		0.00102527	0.213756	0.0861462		0.461046	0.127181	0.888709		0.00789747	0.0865747	0.0104334
chr4:15935781-15936642	FGFBP1	mRNA	CDS		0.00109424	1.75802	0.087874		0.931941	0.0893204	0.992273		0.000419299	1.6687	0.00123223
chr4:51995304-51996048	LRRC66	mRNA	CDS		0.00022474	1.01814	0.0546543		0.115347	0.475088	0.786135		0.0363177	0.543053	0.0410177
chr4:6693816-6694413	S100P	mRNA	intron		0.000404198	-0.0575553	0.0655311		0.921597	0.0161057	0.989977		5.11648e-06	-0.0736611	0.000105328
chr4:6696748-6697127	S100P	mRNA	CDS		0.00143177	0.27359	0.0970797		0.78789	-0.0109812	0.96515		3.6192e-05	0.284571	0.000267264
chr4:7754756-7755116	AFAP1-AS1	Long non-coding RNA	intron		0.000345055	1.64195	0.0655311		0.808027	-0.142739	0.96994		8.38898e-05	1.78469	0.000430123
chr4:7772283-7773918	AFAP1	mRNA	intron		0.00102527	0.43358	0.0861462		0.123681	0.169762	0.786135		0.00642827	0.263818	0.00894369
chr5:10651749-10653265	ANKRD33B	mRNA	3UTR		0.000475051	-0.700573	0.0683921		0.891172	-0.116062	0.984683		0.0147725	-0.584511	0.0183382
chr5:10654562-10655639	ANKRD33B	mRNA	3UTR		0.00102527	-0.748062	0.0861462		0.818379	-0.0364736	0.971264		0.00152649	-0.711589	0.00318571
chr5:116573958-116574879	SEMA6A	mRNA	5UTR		0.00102527	-0.673914	0.0861462		0.330617	0.0951833	0.840364		0.0010299	-0.769097	0.00245134
chr5:135027845-135029461	PITX1	mRNA	3UTR		0.000206071	1.44594	0.0515064		0.392598	0.0731226	0.866789		1.10123e-06	1.37282	4.34147e-05
chr5:135031120-135031681	PITX1	mRNA	CDS		0.00013134	1.69642	0.04484		0.361774	0.215679	0.855164		4.12145e-06	1.48074	9.89148e-05
chr5:135032981-135034270	PITX1	mRNA	intron		0.000132058	1.92165	0.04484		0.762805	0.080427	0.963003		2.39859e-05	1.84122	0.000209332
chr5:151028569-151028985	GPX3	mRNA	3UTR		0.000404198	-0.597033	0.0655311		0.188579	0.103618	0.79533		2.37772e-05	-0.700651	0.000209332
chr5:160563837-160564139	ATP10B	mRNA	3UTR		0.000141722	1.43908	0.0463716		0.524136	0.309844	0.913285		0.00811787	1.12923	0.0106756
chr5:174729074-174729731	MSX2	mRNA	CDS		6.84655e-05	1.30668	0.0385033		0.429845	0.148707	0.879432		0.000179493	1.15797	0.000662743
chr5:175707777-175708433	HRH2	mRNA	3UTR		0.00118713	-0.648195	0.0909086		0.167346	-0.330128	0.792726		0.166253	-0.318066	0.172234
chr5:38481219-38482109	LIFR	mRNA	Stop codon		2.4799e-05	-0.805999	0.0297535		0.779327	0.0151675	0.963769		0.00152649	-0.821166	0.00318571
chr5:41312412-41312820	PLCXD3	mRNA	intron		0.000315627	-1.26984	0.0631113		0.0689637	0.593678	0.786135		6.83202e-06	-1.86352	0.000131175
chr5:54984999-54985694	ESM1	mRNA	CDS		0.00118713	0.911565	0.0909086		0.466457	0.0982232	0.891696		0.000274015	0.813342	0.000928426
chr5:73447570-73448754	FOXD1	mRNA	CDS		7.53948e-05	1.38519	0.0392844		0.108317	0.251394	0.786135		0.00788038	1.13379	0.0104334
chr6:10397719-10398393	TFAP2A	mRNA	3UTR		0.000643566	1.45297	0.0741563		0.386471	-0.338341	0.866119		2.17681e-05	1.79131	0.000209332
chr6:152722707-152723306	MYCT1	mRNA	3UTR		0.000100158	-0.76393	0.0409647		0.818373	-0.197554	0.971264		0.00498864	-0.566376	0.00760174
chr6:30074531-30075758	RNF39	mRNA	intron		0.000404198	1.8906	0.0655311		0.772828	0.767621	0.963769		0.000586253	1.12298	0.00159284
chr6:30948675-30952367	DPCR1	mRNA	CDS		0.000560681	1.69244	0.0736498		0.819605	0.353619	0.971264		0.000555539	1.33882	0.00153842
chr6:30953032-30953602	DPCR1	mRNA	3UTR		0.000375438	1.75852	0.0655311		0.787745	0.216332	0.96515		0.000469248	1.54219	0.00132494
chr6:34543976-34544458	SPDEF	mRNA	CDS		0.0014727	1.10964	0.0970797		0.737915	-0.0698382	0.958401		1.3461e-05	1.17948	0.000176217
chr6:44002583-44003588	C6orf223	mRNA	Stop codon		0.000819258	1.12038	0.0857173		0.56172	0.208642	0.92157		0.00160186	0.911736	0.00327189
chr6:45421668-45423109	RUNX2	mRNA	intron		0.00102527	0.471391	0.0861462		0.901482	-0.160084	0.986864		0.000448886	0.631475	0.00127999
chr6:47008912-47010313	ADGRF1	mRNA	CDS		0.000600795	1.55355	0.0741563		0.386424	-0.248144	0.866119		9.59777e-06	1.80169	0.000156051
chr6:56540855-56541595	DST	mRNA	CDS		0.00127629	-0.548388	0.0933664		0.299044	-0.181405	0.831655		0.123681	-0.366983	0.130956
chr7:107044738-107045165	PRKAR2B	mRNA	CDS		0.000475051	-0.603598	0.0683921		0.942868	0.0657215	0.993725		0.0100454	-0.669319	0.0128012
chr7:155802645-155803832	SHH	mRNA	intron		5.63085e-05	1.75586	0.0372627		0.156399	0.488237	0.791607		0.00551442	1.26762	0.00810282
chr7:155811910-155812417	SHH	mRNA	5UTR		7.85755e-05	1.75445	0.0392844		0.0489539	0.736026	0.786135		0.000934022	1.01842	0.00226049
chr7:155964431-155965555	AC021218.2	Long non-coding RNA	exon		0.000651072	1.55716	0.0741563		0.646014	0.383581	0.939506		9.11215e-05	1.17358	0.000452465
chr7:159028224-159029014	VIPR2	mRNA	3UTR		0.00075932	-1.1856	0.0823176		0.963347	-0.244538	0.995373		0.00101017	-0.94106	0.00242441
chr7:17432948-17433752	RP11-507K12.1	mRNA	intron		0.00152717	1.18499	0.0980866		0.762719	-0.203074	0.963003		0.00357464	1.38806	0.00591665
chr7:26185309-26186112	NFE2L3	mRNA	Stop codon		0.000290246	0.266599	0.0607356		0.43753	0.119395	0.881525		0.00642827	0.147204	0.00894369
chr7:29563914-29564578	PRR15	mRNA	5UTR		0.00102527	0.691119	0.0861462		0.114274	0.207435	0.786135		0.000763424	0.483684	0.00192865
chr7:29566178-29567256	PRR15	mRNA	Stop codon		0.000372465	0.890189	0.0655311		0.236786	0.218535	0.812895		0.0011637	0.671654	0.00268117
chr7:98400701-98401095	BAIAP2L1	mRNA	5UTR		6.21183e-05	1.21367	0.0372627		0.0537438	0.549176	0.786135		0.107952	0.664494	0.115149
chr8:101688671-101689421	NCALD	mRNA	intron		0.00075932	-0.50108	0.0823176		0.501743	0.0922832	0.902126		0.000425339	-0.593363	0.00123735
chr8:124552945-124553650	NDUFB9	mRNA	intron		0.000703334	-0.340037	0.079605		0.56172	0.0727902	0.92157		0.00280884	-0.412827	0.00502451
chr8:142680537-142680896	PSCA	mRNA	intron		0.00143177	1.3874	0.0970797		0.869687	0.233523	0.979768		0.000562783	1.15387	0.00154363
chr8:142682081-142682740	PSCA	mRNA	3UTR		0.000514496	1.46388	0.0712221		0.828586	-0.0346483	0.972657		1.19923e-05	1.49853	0.000164466
chr8:143741590-143742754	FAM83H-AS1	mRNA	intron		4.61398e-05	1.28445	0.0372627		0.528797	0.148615	0.915268		0.000395798	1.13584	0.00118739
chr8:143743217-143743756	FAM83H-AS1	mRNA	intron		0.00095992	1.26772	0.0861462		0.984293	0.0562575	0.998443		0.000290394	1.21147	0.000972484
chr8:143744178-143745222	FAM83H-AS1	mRNA	intron		0.000206071	0.916373	0.0515064		0.552947	0.197399	0.919755		0.000306299	0.718974	0.00100799
chr8:144478062-144478650	PPP1R16A	Long non-coding RNA	intron		0.0014727	0.436738	0.0970797		0.0142257	0.326059	0.786135		0.493457	0.110679	0.498651
chr8:41265182-41265550	SFRP1	mRNA	CDS		2.30409e-06	-1.33376	0.0197706		0.636348	-0.249585	0.93793		0.000709861	-1.08418	0.00185854
chr8:41308686-41309488	SFRP1	mRNA	CDS		0.00110355	-0.761677	0.087874		0.660232	-0.210706	0.941789		0.0513458	-0.550972	0.0573162
chr9:113297233-113298103	RNF183	mRNA	Stop codon		5.09948e-05	1.63521	0.0372627		0.466364	0.23297	0.891696		0.0148693	1.40224	0.0183708
chr9:135119667-135120802	OLFM1	mRNA	Stop codon		0.000651072	-0.768434	0.0741563		0.690953	-0.190017	0.947383		0.00422921	-0.578417	0.00668594
chr9:136738302-136738869	RP11-216L13.16	mRNA	3UTR		2.48001e-05	-1.28981	0.0297535		0.747083	-0.109291	0.960672		0.000168026	-1.18052	0.000636732
chr9:137062646-137063623	SAPCD2	mRNA	3UTR		6.84655e-05	1.07448	0.0385033		0.324138	0.122915	0.839187		4.27956e-05	0.951565	0.000293456
chr9:137063910-137065204	SAPCD2	mRNA	3UTR		0.00088339	0.70156	0.0861462		0.28699	0.145282	0.828204		0.0263422	0.556278	0.0305909
chr9:137069780-137070562	SAPCD2	mRNA	CDS		0.000132058	1.29005	0.04484		0.0113	0.396887	0.786135		0.0633241	0.893162	0.0698749
chr9:137423409-137424037	NOXA1	mRNA	intron		0.000120529	0.629106	0.04484		0.00891467	0.505215	0.786135		0.739624	0.123891	0.744796
chrX:154930008-154930533	F8	mRNA	CDS		0.00158063	-1.3245	0.0980866		0.679332	-0.0805078	0.945614		0.00431373	-1.24399	0.00675193
chrX:17725743-17726166	NHS	mRNA	CDS		0.000206071	0.82747	0.0515064		0.922149	0.0305001	0.989977		7.20761e-05	0.79697	0.000399191
chrX:53396350-53396713	SMC1A	mRNA	Stop codon		0.00127629	-0.522156	0.0933664		0.144269	-0.269172	0.786983		0.445292	-0.252984	0.451564
1m6As are represented by human hg38 genomic positions.
2Others: Processed_transcript, small RNA, ribozyme and rRNA; NA, not applicable.
3The gene regions in the gene structures include 5'UTR, CDS, 3'UTR, stop codon, exon and intron.
4P value was derived from Wilcoxon test; 5FC, fold change; 6FDR, False Discovery Rate, FDR<0.1.
