# Supplementary material for: CSTF2 mediated mRNA N6-methyladenosine modification drives pancreatic ductal adenocarcinoma m6A subtypes
Source: Nat Commun. 2023 Oct 10;14:6334. doi: 10.1038/s41467-023-41861-y (PMC10564946; doi:10.1038/s41467-023-41861-y)
Supplement: Supplementary file 6 — Supplementary Data 4 [file 41467_2023_41861_MOESM6_ESM.xlsx]

## Sheet: Supplementary Data 4
Supplementary Data 4. Differentially expressed aberrent m6As between S2 and S1 PDAC tissues.
Gene_symbol	ENSG	Gene type	Log2(Fold change)	Typea
AC004510.3	ENSG00000267308	lincRNA	0.578055	Non.Sig
AC011513.3	ENSG00000267881	protein_coding	1.97941	Non.Sig
AC021218.2	ENSG00000204876	lincRNA	1.32116	Hyper_up
ADCY5	ENSG00000173175	protein_coding	-1.32759	Hypo_down
ADGRF1	ENSG00000153292	protein_coding	2.36573	Hyper_up
ADIPOQ	ENSG00000181092	protein_coding	-3.47686	Hypo_down
AFAP1	ENSG00000196526	protein_coding	0.431985	Hyper_up
AFAP1-AS1	ENSG00000272620	antisense	1.76275	Hyper_up
AIM1L	ENSG00000176092	protein_coding	2.56016	Hyper_up
AMIGO1	ENSG00000181754	protein_coding	-0.863239	Hypo_down
ANGPTL1	ENSG00000116194	protein_coding	-1.47416	Hypo_down
ANK2	ENSG00000145362	protein_coding	-2.1135	Hypo_down
ANKRD33B	ENSG00000164236	protein_coding	-0.733767	Hypo_down
AQP5	ENSG00000161798	protein_coding	2.33368	Hyper_up
ARHGEF16	ENSG00000130762	protein_coding	1.16995	Hyper_up
ARHGEF38	ENSG00000236699	protein_coding	1.27532	Hyper_up
ATOH8	ENSG00000168874	protein_coding	-0.669947	Non.Sig
ATP10B	ENSG00000118322	protein_coding	2.13559	Hyper_up
B3GNT3	ENSG00000179913	protein_coding	2.00675	Hyper_up
B4GALNT3	ENSG00000139044	protein_coding	1.11322	Hyper_up
BAIAP2L1	ENSG00000006453	protein_coding	1.31007	Hyper_up
BATF2	ENSG00000168062	protein_coding	0.818453	Hyper_up
BCAN	ENSG00000132692	protein_coding	0.951	Non.Sig
BCAS1	ENSG00000064787	protein_coding	1.87795	Hyper_up
C16orf46	ENSG00000166455	protein_coding	0.828141	Hyper_up
C6orf223	ENSG00000181577	protein_coding	2.0611	Hyper_up
CAPN5	ENSG00000149260	protein_coding	1.68	Hyper_up
CBFA2T3	ENSG00000129993	protein_coding	-1.26209	Hypo_down
CBLC	ENSG00000142273	protein_coding	1.84894	Hyper_up
CCL14	ENSG00000276409	protein_coding	-1.98614	Hypo_down
CD300LG	ENSG00000161649	protein_coding	-1.07303	Non.Sig
CDH11	ENSG00000140937	protein_coding	0.267123	Non.Sig
CDH3	ENSG00000062038	protein_coding	1.85164	Hyper_up
CDHR5	ENSG00000099834	protein_coding	1.28454	Hyper_up
CEACAM6	ENSG00000086548	protein_coding	2.36756	Hyper_up
CELSR1	ENSG00000075275	protein_coding	1.37657	Hyper_up
CENPF	ENSG00000117724	protein_coding	1.0868	Hyper_up
CFAP44	ENSG00000206530	protein_coding	0.0607151	Non.Sig
CHURC1-FNTB	ENSG00000125954	protein_coding	-0.148626	Non.Sig
CLDN14	ENSG00000159261	protein_coding	1.18382	Hyper_up
CLEC3B	ENSG00000163815	protein_coding	-1.91013	Hypo_down
COL7A1	ENSG00000114270	protein_coding	1.14281	Hyper_up
COX6B2	ENSG00000160471	protein_coding	2.61894	Hyper_up
CST3	ENSG00000101439	protein_coding	-0.401793	Non.Sig
CTD-2015G9.2	ENSG00000261175	lincRNA	2.11197	Hyper_up
CTD-2105E13.6	ENSG00000267706	protein_coding	2.69725	Hyper_up
CTSE	ENSG00000196188	protein_coding	2.44238	Hyper_up
CYP2S1	ENSG00000167600	protein_coding	2.24335	Hyper_up
DAZAP2	ENSG00000183283	protein_coding	0.0133078	Non.Sig
DPCR1	ENSG00000168631	protein_coding	3.34614	Hyper_up
DST	ENSG00000151914	protein_coding	0.269608	Non.Sig
DUOX2	ENSG00000140279	protein_coding	2.19988	Hyper_up
EDNRB	ENSG00000136160	protein_coding	-1.28673	Hypo_down
EPS8L1	ENSG00000131037	protein_coding	2.10646	Hyper_up
EPS8L2	ENSG00000177106	protein_coding	1.28193	Hyper_up
ERN2	ENSG00000134398	protein_coding	1.86588	Hyper_up
ESM1	ENSG00000164283	protein_coding	0.731733	Non.Sig
EVPL	ENSG00000167880	protein_coding	2.17251	Hyper_up
F8	ENSG00000185010	protein_coding	-1.08301	Hypo_down
FAM101A	ENSG00000178882	protein_coding	1.89336	Hyper_up
FAM110D	ENSG00000197245	protein_coding	-1.40199	Hypo_down
FAM81A	ENSG00000157470	protein_coding	0.674251	Hyper_up
FAM83E	ENSG00000105523	protein_coding	2.08267	Hyper_up
FAM83H-AS1	ENSG00000203499	lincRNA	1.94194	Hyper_up
FERMT1	ENSG00000101311	protein_coding	1.34897	Hyper_up
FGFBP1	ENSG00000137440	protein_coding	2.33674	Non.Sig
FLI1	ENSG00000151702	protein_coding	-1.19399	Hypo_down
FMN1	ENSG00000248905	protein_coding	0.88615	Hyper_up
FOXA1	ENSG00000129514	protein_coding	1.90655	Hyper_up
FOXC2	ENSG00000176692	protein_coding	0.867837	Hyper_up
FOXD1	ENSG00000251493	protein_coding	1.51976	Hyper_up
FOXL1	ENSG00000176678	protein_coding	1.97805	Hyper_up
FUT2	ENSG00000176920	protein_coding	1.49216	Hyper_up
GALNT5	ENSG00000136542	protein_coding	1.96055	Hyper_up
GALNT8	ENSG00000130035	protein_coding	-0.798892	Non.Sig
GJB2	ENSG00000165474	protein_coding	1.57309	Hyper_up
GJB4	ENSG00000189433	protein_coding	2.00979	Hyper_up
GPRC5D	ENSG00000111291	protein_coding	1.09635	Hyper_up
GRIN2D	ENSG00000105464	protein_coding	1.51095	Hyper_up
GTF2A2	ENSG00000140307	protein_coding	0.48731	Non.Sig
HMGA2	ENSG00000149948	protein_coding	2.30853	Hyper_up
HOXB3	ENSG00000120093	protein_coding	0.729211	Hyper_up
HOXB6	ENSG00000108511	protein_coding	2.0978	Hyper_up
HOXC11	ENSG00000123388	protein_coding	1.61382	Non.Sig
HOXC9	ENSG00000180806	protein_coding	0.823689	Non.Sig
HRH2	ENSG00000113749	protein_coding	-0.771675	Hypo_down
HS3ST1	ENSG00000002587	protein_coding	1.51003	Hyper_up
IGSF10	ENSG00000152580	protein_coding	-0.584326	Non.Sig
IHH	ENSG00000163501	protein_coding	1.31301	Non.Sig
IRX5	ENSG00000176842	protein_coding	2.12928	Hyper_up
ITIH5	ENSG00000123243	protein_coding	-1.6054	Hypo_down
KCNA5	ENSG00000130037	protein_coding	-0.716128	Non.Sig
KCNE3	ENSG00000175538	protein_coding	1.49234	Hyper_up
KDSR	ENSG00000119537	protein_coding	-0.0725532	Non.Sig
KIAA1683	ENSG00000130518	protein_coding	-0.274311	Non.Sig
KRT7	ENSG00000135480	protein_coding	1.42225	Hyper_up
LAMB3	ENSG00000196878	protein_coding	2.38425	Hyper_up
LAMC2	ENSG00000058085	protein_coding	2.19918	Hyper_up
LEMD1	ENSG00000186007	protein_coding	1.98504	Hyper_up
LIFR	ENSG00000113594	protein_coding	-1.28569	Hypo_down
LINC00639	ENSG00000259070	lincRNA	-0.342699	Non.Sig
LIPH	ENSG00000163898	protein_coding	1.40353	Hyper_up
LMO7	ENSG00000136153	protein_coding	1.64046	Hyper_up
LRFN1	ENSG00000128011	protein_coding	-0.225514	Non.Sig
LRRC66	ENSG00000188993	protein_coding	1.71538	Hyper_up
LYVE1	ENSG00000133800	protein_coding	-3.05912	Hypo_down
MIR210HG	ENSG00000247095	lincRNA	1.95695	Hypo_up
MKI67	ENSG00000148773	protein_coding	1.06306	Hyper_up
MLPH	ENSG00000115648	protein_coding	1.91707	Hyper_up
MMP11	ENSG00000099953	protein_coding	1.55577	Hyper_up
MSX2	ENSG00000120149	protein_coding	1.20445	Hyper_up
MUC1	ENSG00000185499	protein_coding	2.25834	Hyper_up
MUC13	ENSG00000173702	protein_coding	0.867003	Non.Sig
MUC16	ENSG00000181143	protein_coding	2.83384	Hyper_up
MUC4	ENSG00000145113	protein_coding	3.34775	Hyper_up
MUC5AC	ENSG00000215182	protein_coding	2.1015	Hyper_up
MUC5B	ENSG00000117983	protein_coding	1.58559	Hyper_up
MYCT1	ENSG00000120279	protein_coding	-1.40257	Hypo_down
MYEOV	ENSG00000172927	protein_coding	2.44997	Hyper_up
NCALD	ENSG00000104490	protein_coding	-0.786068	Hypo_down
NFE2L3	ENSG00000050344	protein_coding	0.564744	Hyper_up
NHS	ENSG00000188158	protein_coding	0.997925	Hyper_up
NKAIN4	ENSG00000101198	protein_coding	0.965396	Non.Sig
NOXA1	ENSG00000188747	protein_coding	0.600984	Non.Sig
NPR1	ENSG00000169418	protein_coding	-1.56906	Hypo_down
NTSR1	ENSG00000101188	protein_coding	1.90476	Hyper_up
OLFM1	ENSG00000130558	protein_coding	-0.83887	Hypo_down
OMP	ENSG00000254550	protein_coding	1.18586	Non.Sig
ONECUT3	ENSG00000205922	protein_coding	2.49357	Hyper_up
PADI1	ENSG00000142623	protein_coding	2.98105	Hyper_up
PAGR1	ENSG00000280789	protein_coding	0.370755	Non.Sig
PID1	ENSG00000153823	protein_coding	-0.688365	Hypo_down
PIGX	ENSG00000163964	protein_coding	0.0556239	Non.Sig
PITX1	ENSG00000069011	protein_coding	2.18814	Hyper_up
PKD1	ENSG00000008710	protein_coding	-0.187023	Non.Sig
PLCXD3	ENSG00000182836	protein_coding	-1.2974	Hypo_down
PLEK2	ENSG00000100558	protein_coding	1.81889	Hyper_up
PLIN4	ENSG00000167676	protein_coding	-3.1315	Hypo_down
PPL	ENSG00000118898	protein_coding	1.54226	Hyper_up
PPP1R16A	ENSG00000160972	protein_coding	0.741749	Hyper_up
PPP1R1A	ENSG00000135447	protein_coding	-1.29855	Hypo_down
PRR15	ENSG00000176532	protein_coding	1.77038	Hyper_up
PRSS22	ENSG00000005001	protein_coding	1.65773	Hyper_up
PSCA	ENSG00000167653	protein_coding	3.64742	Hyper_up
PTK6	ENSG00000101213	protein_coding	2.32316	Hyper_up
RAPGEFL1	ENSG00000108352	protein_coding	2.06944	Hyper_up
RHBDL2	ENSG00000158315	protein_coding	1.65844	Hyper_up
RNF183	ENSG00000165188	protein_coding	0.95495	Non.Sig
RNF39	ENSG00000204618	protein_coding	1.85243	Hyper_up
RP11-216L13.16	ENSG00000204003	protein_coding	-1.23685	Non.Sig
RP11-284F21.9	ENSG00000272068	lincRNA	2.07252	Hyper_up
RP11-357H14.17	ENSG00000272763	lincRNA	2.62551	Hyper_up
RP11-465B22.8	ENSG00000272141	lincRNA	0.669123	Non.Sig
RP11-573D15.8	ENSG00000197099	antisense	0.978072	Non.Sig
RP11-761B3.1	ENSG00000273269	protein_coding	-0.413092	Non.Sig
RUNX2	ENSG00000124813	protein_coding	0.259707	Non.Sig
S100P	ENSG00000163993	protein_coding	2.16706	Hyper_up
SALL4	ENSG00000101115	protein_coding	0.983583	Hyper_up
SAPCD2	ENSG00000186193	protein_coding	1.39884	Hyper_up
SCN4A	ENSG00000007314	protein_coding	-0.732405	Non.Sig
SCNN1A	ENSG00000111319	protein_coding	1.53861	Hyper_up
SDPR	ENSG00000168497	protein_coding	-1.69727	Hypo_down
SELP	ENSG00000174175	protein_coding	-2.36278	Hypo_down
SEMA6A	ENSG00000092421	protein_coding	-1.16626	Hypo_down
SETBP1	ENSG00000152217	protein_coding	-1.41574	Hypo_down
SFN	ENSG00000175793	protein_coding	2.44578	Hyper_up
SFRP1	ENSG00000104332	protein_coding	-2.80145	Hypo_down
SH3D21	ENSG00000214193	protein_coding	0.862116	Hyper_up
SHH	ENSG00000164690	protein_coding	1.25439	Hyper_up
SHOX2	ENSG00000168779	protein_coding	1.55078	Hyper_up
SIM2	ENSG00000159263	protein_coding	1.23566	Non.Sig
SLC9A2	ENSG00000115616	protein_coding	1.53774	Hyper_up
SMIM12	ENSG00000163866	protein_coding	-0.233962	Non.Sig
SOX11	ENSG00000176887	protein_coding	1.66762	Non.Sig
SPACA4	ENSG00000177202	protein_coding	1.98307	Hyper_up
SPDEF	ENSG00000124664	protein_coding	1.88994	Hyper_up
SPIRE2	ENSG00000204991	protein_coding	1.83168	Hyper_up
STYK1	ENSG00000060140	protein_coding	1.87975	Hyper_up
SYNM	ENSG00000182253	protein_coding	-1.42828	Hypo_down
TFAP2A	ENSG00000137203	protein_coding	2.15965	Hyper_up
TMPRSS4	ENSG00000137648	protein_coding	2.09325	Hyper_up
TNS4	ENSG00000131746	protein_coding	2.03152	Hyper_up
TRIM29	ENSG00000137699	protein_coding	2.74988	Hyper_up
UBE2S	ENSG00000108106	protein_coding	0.602178	Hyper_up
USP2	ENSG00000036672	protein_coding	-0.687862	Non.Sig
USP54	ENSG00000166348	protein_coding	1.04888	Hyper_up
VIPR2	ENSG00000106018	protein_coding	-1.85658	Hypo_down
WNT7B	ENSG00000188064	protein_coding	2.3883	Hyper_up
XXbac-B444P24.8	ENSG00000249923	antisense	2.51219	Hyper_up
ZBTB16	ENSG00000109906	protein_coding	-1.40964	Hypo_down
ZG16B	ENSG00000162078	protein_coding	1.61545	Hyper_up
a Hyper_up, S2/S1 hyper-m6A with upregulated RNA level; Hypo_down, S2/S1 hypo-m6A with downregulated RNA level; Hypo_up, S2/S1 hypo-m6A with upregulated RNA level; Non.Sig, S2/S1 abarrent m6A with no significant RNA level differnence.
