# Supplementary material for: CSTF2 mediated mRNA N6-methyladenosine modification drives pancreatic ductal adenocarcinoma m6A subtypes
Source: Nat Commun. 2023 Oct 10;14:6334. doi: 10.1038/s41467-023-41861-y (PMC10564946; doi:10.1038/s41467-023-41861-y)
Supplement: Supplementary file 8 — Source Data [file 41467_2023_41861_MOESM8_ESM.xlsx]

## Sheet: Fig.3
	Fig.3b
		qRT-PCR
		CSTF2 level
		S1	S2
		0.002588	0.017026
		0.002355	0.032326
		0.00476	0.023825
		0.001561	0.01216
		0.058656	0.071066
		0.066891	0.001174
		0.002675	0.003332
		0.014966	0.031062
		0.028452	0.00225
		0.005545	0.027892
		0.001621	0.070481
		0.0023	0.002716
		0.002139	0.020908
		0.012628	0.043535
		0.000383	0.040303
		0.009898	0.020984
		0.000561	0.007179
		0.006237	0.002509
		0.020598	0.01608
		0.004447	0.088883
		0.004159	0.00654
		0.009594	0.033648
		0.010923	0.044025
		0.019689	0.055818
		0.013973	0.091091
		0.039222	0.004711
		0.007401	0.00328
		0.004829	0.00489
		0.004371	0.029408
		0.011888	0.074329
		0.017781	0.023773
			0.029212
			0.026709
			0.039733

## Sheet: Fig.4
	Fig.4b
		CCK8
	PANC-1	KD control						CSTF2-KD#1						CSTF2-KD#2
	0	0.211	0.23	0.277	0.264	0.253	0.281	0.26	0.298	0.29	0.292	0.286	0.294	0.273	0.291	0.247	0.258	0.28	0.278
	24	0.85	0.784	0.524	0.385	0.678	0.641	0.545	0.357	0.348	0.451	0.533	0.646	0.296	0.316	0.487	0.299	0.503	0.315
	48	1.322	1.238	1.042	1.174	1.494	1.058	0.877	0.926	0.748	0.726	0.823	0.488	0.853	0.57	0.66	0.644	0.761	0.944
	72	1.732	2.005	1.885	1.957	2.246	2.123	1.258	0.946	0.925	1.428	1.277	1.365	1.518	1.142	1.488	0.982	1.442	0.903
	96	3.351	3.055	2.661	3.003	3.015	2.722	1.995	2.234	2.065	2.101	1.839	2.498	2.149	2.238	2.293	1.576	1.94	2.302
	SW1990	KD control						CSTF2-KD#1						CSTF2-KD#2
	0	0.184	0.203	0.25	0.237	0.226	0.256	0.231	0.269	0.235	0.254	0.257	0.251	0.236	0.271	0.263	0.266	0.259	0.267
	24	0.485	0.3384	0.542	0.388	0.654	0.365	0.426	0.244	0.343	0.282	0.495	0.489	0.562	0.435	0.221	0.361	0.419	0.224
	48	0.813	0.747	0.952	1.056	0.959	0.863	0.537	0.733	0.657	0.768	0.789	0.494	0.458	0.839	0.746	0.436	0.54	0.803
	72	1.585	1.605	1.447	1.28	1.789	1.691	0.84	1.046	0.915	1.128	1.115	1.08	1.195	1.257	1.086	1.112	1.176	1.077
	96	2.347	2.695	1.955	2.553	2.323	2.458	1.546	1.888	1.617	1.937	1.895	1.389	1.508	1.382	1.673	1.83	1.672	1.798
	Fig.4c					Fig.4d	Transwell							Fig.4f
		Colony formation					Migration			Invasion					Tail inject lung metastastic model
		KD control	CSTF2-KD#1	CSTF2-KD#2			KD control	CSTF2-KD#1	CSTF2-KD#2	KD control	CSTF2-KD#1	CSTF2-KD#2			Control	CSTF2-OE	KD control	CSTF2-KD#1	CSTF2-KD#2
	PANC-1	90.57	101.89	107.55		PANC-1	326	148	155	179	128	140		PANC-1	3780000	6100000	2170000	985000	1360000
		22.17	25.47	17.92			297	165	172	185	98	83			2590000	5650000	1990000	846000	1300000
		32.08	36.32	24.53			308	198	207	222	106	121			1860000	5650000	3280000	1430000	1090000
	SW1990	113.34	89.96	96.7		SW1990	358	195	168	162	115	88			3050000	6170000	2220000	1260000	1380000
		30.91	27.34	32.1			304	156	202	178	97	114			3180000	5990000	3060000	1060000	857000
		34.87	28.93	30.12			299	173	145	197	109	79		SW1990	3520000	6460000	3980000	1060000	895000
															2140000	7000000	2620000	981000	878000
															2210000	5710000	3520000	597000	1350000
	Fig.4e		Xenograft												2880000	5930000	2460000	851000	1270000
		PANC-1					SW1990								2990000	6140000	2790000	657000	1260000
		Control	CSTF2-OE	KD control	CSTF2-KD#1	CSTF2-KD#2	Control	CSTF2-OE	KD control	CSTF2-KD#1	CSTF2-KD#2
	0	0	0	0	0	0	0	0	0	0	0
	1	2.523	15.913	2.329	0.495	0.538	1.6703	6.47	1.8632	0.61	0.59
	2	6.144	20.863	6.462	3.591	3.561	7.5419	21.5	12.107	6.65	4.22
	3	43.233	209.826	45.705	20.332	16.13	26.408	167	34.267	18.8	15.4
	4	176.788	518.478	165.622	86.812	77.634	140.98	414.9	151.56	70.47	76.65
	5	404.093	956.022	403.846	159.072	173.231	329.33	839.2	340.9	139	116.9

## Sheet: Fig.5
	Fig.5j					Fig.5k
		EU assay					EU assay
	PANC-1	KD control	CSTF2-KD#1	CSTF2-KD#2		PANC-1	Control	CSTF2-OE
		21.27	36.459	23.183			23.426	17.46
		19.93	54.066	34.695			25.047	16.119
		20.57	33.362	19.855			23.584	17.519
		22.854	38.324	14			24.574	23.417
		22.181	43.713	58.763			20.218	24.575
		16.038	51.948	23.821			32.202	19.188
		26.837	44.525	41.487			22.93	14.034
		20.668	59.874	19.848			32.47	5.628
		27.02	42.45	14.297			18.337	17.428
		14.43	14.405	18.074			26.539	8
		19.172	25.367	60.6			19.067	18.492
		37.298	50.84	31.606			25.994	13.658
		34.047	41.429	39.825			25.72	15.195
		19.816	16.378	24.288			20.474	14.309
		18.088	32.515	27.773			35.743	4.357
		33.119	35.046	34.338			16.947	15.83
		36.755	41.358	38.15			26.988	4.852
		30.257	34.479	26.039			27.813	4.739
		33.307	18.538	35.924			31.38	15.542
		25.661	28.249	45.909			31.218	12.694
		29.421	40.991	29.618			33.392	4.5
		27.271	47.635	44.252			40.098	12.939
		25.662	19.954	16.228			28.32	17.069
		22.798	40.496	32.225			36.783	15.086
		21.998	23.852	30.366			22.224
		21.102	35.852	41.976			21.599
		17.915	37.243	36.876			31.584
			55.56	21.865			23.039
			13.38	47.16			27.041
			9.385
			18.56
	Fig.5o					Fig.5p
		METTL3-CLIP-qPCR					METTL3-CLIP-qPCR
	PANC-1	KD control	CSTF2-KD#1	CSTF2-KD#2		PANC-1	Control	CSTF2-OE
	CENPF	1.02193	0.27957	0.45732		CENPF	1.02057	2.11313
		0.92742	0.43266	0.33945			0.82324	1.76465
		1.05066	0.28743	0.30593			1.15619	1.69276
	WNT7B	1.0244	0.449	0.4746		WNT7B	1.04255	1.5912
		1.04593	0.34743	0.46162			0.87062	1.91869
		0.92967	0.30245	0.43976			1.08683	1.3105
	NTSR1	1.10135	0.39482	0.24643		NTSR1	0.80691	1.766
		0.91972	0.23476	0.39757			0.95296	1.61383
		0.97893	0.38403	0.37352			1.24013	1.52677

## Sheet: Fig.6
	Fig.6d						Fig.6e
			MeRIP-qPCR					IGF2BP2-CLIP-qPCR
		PANC-1		SW1990				PANC-1		SW1990
		dCas13b-ALKBH5+ Non-target gRNA	dCas13b-ALKBH5+ targeting gRNA	dCas13b-ALKBH5+ Non-target gRNA	dCas13b-ALKBH5+ targeting gRNA			dCas13b-ALKBH5+ Non-target gRNA	dCas13b-ALKBH5+ targeting gRNA	dCas13b-ALKBH5+ Non-target gRNA	dCas13b-ALKBH5+ targeting gRNA
	CENPF	1.0677	0.4046	0.83	0.3899		CENPF	0.87969	0.23735	1.1363	0.261403
		1.053	0.2123	1.0361	0.3613			0.86758	0.34035	0.803488	0.218295
		0.8793	0.2324	1.1338	0.3325			1.25273	0.3548	1.06021	0.168913
	WNT7B	0.8089	0.388	0.8962	0.304		WNT7B	1.07171	0.26424	1.04482	0.270415
		1.16	0.4017	1.25	0.3373			1.18092	0.22844	0.819746	0.16079
		1.0311	0.3989	0.8538	0.4328			0.74738	0.24315	1.13544	0.203521
	NTSR1	0.9965	0.5087	1.113	0.4366		NTSR1	1.1485	0.19611	0.804552	0.139299
		1.0607	0.2406	0.8978	0.4946			0.74213	0.14966	1.27126	0.296532
		0.9428	0.331	0.9893	0.3962			1.10937	0.32754	0.924188	0.136432
	Fig.6f								Fig.6g
		qRT-PCR
		PANC-1		SW1990						RNA stability assay
		dCas13b-ALKBH5+ Non-target gRNA	dCas13b-ALKBH5+ targeting gRNA	dCas13b-ALKBH5+ Non-target gRNA	dCas13b-ALKBH5+ targeting gRNA						dCas13b-ALKBH5+ Non-target gRNA			dCas13b-ALKBH5+ targeting gRNA
	CENPF	0.885521	0.280214	1.00981	0.282063						PANC-1
		0.879404	0.296191	0.922798	0.203639				CENPF	0	100.422	96.3317	103.246	88.9073	99.335	111.758
		1.23507	0.254299	1.06739	0.225952					20	101.121	90.5058	85.0323	85.8788	74.7618	77.9367
	WNT7B	0.983698	0.2986	0.802134	0.248603					40	82.1358	74.0249	90.5058	54.3508	42.9394	43.2381
		0.983698	0.251092	1.01531	0.235193					60	60.9663	62.6803	62.6803	30.5739	24.6622	21.0279
		1.0326	0.237547	1.18256	0.220969						SW1990
	NTSR1	0.97386	0.29767	0.960233	0.259078					0	95.785	107.764	96.4513	90.9793	105.235	103.786
		1.06569	0.238454	1.07286	0.26088					20	95.785	89.9922	87.5314	79.2021	78.655	83.1398
		0.960452	0.245158	0.966912	0.213374					40	76.2005	75.1514	69.6344	54.4729	51.1785	54.4729
										60	62.3245	69.1534	68.2013	27.0483	37.2061	22.5877
	Fig.6h										PANC-1
			qRT-PCR						WNT7B	0	95.4152	93.4516	111.133	100.578	93.8429	105.579
		PANC-1			SW1990					60	94.7561	85.993	89.0255	69.656	95.1529	73.1191
		dCas13b-ALKBH5+ Non-target gRNA	dCas13b-ALKBH5+ targeting gRNA+Vector	dCas13b-ALKBH5+ targeting gRNA +BP2-OE	dCas13b-ALKBH5+ Non-target gRNA	dCas13b-ALKBH5+ targeting gRNA+Vector	dCas13b-ALKBH5+ targeting gRNA +BP2-OE			120	85.993	82.49	80.2343	51.703	53.1566	67.7513
										180	56.3423	52.9349	54.0472	35.0703	37.3277	29.4904
											SW1990
										0	103.724	99.4985	96.7777	94.9132	84.9497	120.137
										60	90.9249	94.7861	86.0202	69.0006	66.6502	73.4422
	CENPF	0.907579	0.238175	0.262446	0.928589	0.308451	0.321549			120	70.3561	80.8179	60.8254	42.1815	43.3674	46.48
		1.03533	0.24829	0.24829	0.974755	0.330589	0.291812			180	62.1035	62.5355	56.7521	25.0813	34.262	34.0253
		1.05709	0.273591	0.253507	1.09666	0.291812	0.308451
	WNT7B	1.0279	0.320789	0.309862	1.08442	0.254708	0.22797				PANC-1
		0.979216	0.33908	0.285131	0.990973	0.23601	0.223279		NTSR1	0	99.7655	99.0764	101.158	114.224	97.3914	88.3846
		0.992885	0.314188	0.323021	0.924611	0.254708	0.221736			20	90.5391	81.0348	97.0374	73.8089	65.6045	91.5014
	NTSR1	0.925225	0.244495	0.262043	0.903487	0.272358	0.300113			40	66.2785	74.5672	74.0521	52.1908	38.2059	45.1208
		1.04817	0.234535	0.258436	1.16762	0.257666	0.283924			60	50.2297	42.8276	58.1001	35.8953	27.3928	28.9546
		1.0266	0.276984	0.288747	0.928888	0.291906	0.235464				SW1990
										0	114.246	96.7374	89.0165	99.3788	107.252	93.3687
										20	76.9581	96.7374	93.4421	51.0864	68.8253	75.3151
										40	60.8001	73.8231	58.3233	46.0416	35.6262	39.8047
										60	50.4227	45.7596	59.1375	14.5694	15.8331	10.3738
	Fig.6i
		RNA stability assay
			dCas13b-ALKBH5+ Non-target gRNA			dCas13b-ALKBH5+ targeting gRNA+Vector			dCas13b-ALKBH5+ targeting gRNA +BP2-OE
			PANC-1
	CENPF	0	92.7464	102.909	104.345	86.8963	114.66	98.4434	106.966	91.8375	101.196
		20	88.3537	88.3537	85.3441	67.2388	78.3153	85.7	72.5554	68.1675	86.2834
		40	79.0788	71.2698	75.3335	60.1804	70.5817	65.8551	50.5981	69.5998	62.2936
		60	64.6787	70.7775	76.9164	22.9627	52.7545	32.9275	38.8815	33.6145	28.8603
			SW1990
		0	95.3774	106.564	98.0588	106.133	114.541	79.3261	83.2655	106.865	109.87
		20	96.0408	89.6092	84.1899	81.5563	69.5377	77.6936	64.8775	89.8624	89.8624
		40	79.0983	70.3059	79.6485	66.705	55.3198	37.0069	63.5423	47.4931	58.067
		60	59.12	57.1062	62.4909	37.2643	43.7049	27.0907	28.2396	21.7004	30.6889
			dCas13b-ALKBH5+ Non-target gRNA			dCas13b-ALKBH5+ targeting gRNA+Vector			dCas13b-ALKBH5+ targeting gRNA +BP2-OE
			PANC-1
	WNT7B	0	99.9984	99.3077	100.694	88.5792	106.809	104.611	115.525	78.9056	105.57
		60	88.2689	89.5011	83.5075	68.541	76.58	78.1891	81.6882	65.8931	67.7456
		120	62.8497	85.2621	72.6975	46.8149	59.2563	59.2563	66.8129	47.5725	53.8941
		180	56.6433	45.0618	55.0944	22.9257	43.3781	23.8993	23.2967	22.8173	20.422
			SW1990
		0	109.934	110.698	79.3682	102.746	113.217	84.0366	101.068	104.632	94.2998
		60	101.863	85.0647	91.1701	80.0564	73.6669	65.026	70.482	69.0315	73.4751
		120	60.9895	88.677	64.0217	52.4527	49.6233	58.6048	53.0464	42.4939	45.5438
		180	69.094	62.7041	49.5388	31.8439	33.4271	26.0452	35.4861	22.9303	18.1159
			dCas13b-ALKBH5+ Non-target gRNA			dCas13b-ALKBH5+ targeting gRNA+Vector			dCas13b-ALKBH5+ targeting gRNA +BP2-OE
			PANC-1
	NTSR1	0	98.1206	97.4428	104.437	102.169	109.502	88.3289	88.745	101.237	110.018
		40	87.2138	94.7782	91.5497	68.8228	82.4138	72.7469	85.722	64.5164	67.2562
		80	72.8311	73.3377	85.4189	67.4064	63.7704	52.1579	50.6185	71.5854	38.6285
		120	51.8576	44.8328	69.3817	24.3325	41.7821	33.0096	30.3073	24.1106	31.5943
			SW1990
		0	121.947	85.6341	92.4187	104.556	110.518	84.926	105.807	100.796	93.3965
		40	84.4551	95.0169	88.0416	66.6316	78.6914	77.6081	78.5368	76.9205	81.3064
		80	59.7188	66.723	67.1871	54.8772	53.0079	54.8772	44.1792	56.3091	42.0868
		120	52.3498	40.2276	57.6846	24.7291	24.3886	32.8571	31.4567	17.4517	20.3266

## Sheet: Sup_Fig.3
	Sup_Fig.3b	qRT-PCR																Sup_Fig.3d
		CSTF2 mRNA																	CSTF2 protein
		Normal	PDAC																Normal	PDAC
		0.01618	0.00259																0.7	1.3
		0.01002	0.01703																0.1	1.5
		0.00437	0.03233																0.8	2.1
		0.00317	0.02382																0.1	2.4
		0.00613	0.00235																0.8	1.5
		0.00206	0.00476																0.4	0.9
		0.00791	0.00156																0.8	1.1
		0.01786	0.05866																0.4	1.1
		0.01029	0.01216																0.8	1.1
		0.01901	0.07107																1.2	1.2
		0.0119	0.00117																0.6	1.2
		0.0042	0.00333																0.3	1.1
		0.00193	0.03106																0.2	1.3
		0.02142	0.06689																0.6	0.9
		0.00586	0.00225																0.3	0.8
		0.00326	0.02789																0.1	0.9
		0.0111	0.07048																0.7	0.8
		0.00239	0.00268																0.1	0.3
		0.00233	0.00272																1.1	0.7
		0.00132	0.01497																0.9	0.9
		0.00495	0.02845																0.9	0.6
		0.00191	0.02091																0.2	1.2
		0.00122	0.00554																0.2	0.7
		0.00455	0.04354																0.7	1.2
		0.0046	0.0403																1.2	0.9
		0.00542	0.02098		Sup_Fig.3f		qRT-PCR												0.1	0.6
		0.00125	0.00162			U2AF2		CAPRIN1		BUD13									0.3	1.5
		0.0014	0.0023			S1	S2	S1	S2	S1	S2		Sup_Fig.3i						0.1	0.7
		0.01088	0.00214			0.000282	0.022746	0.000385	0.002755	0.000492	0.000242			m6A Mass					0.8	0.2
		0.00204	0.01263			0.000188	0.001426	0.000237	0.00186	0.000343	0.002164			KD control	CSTF2-KD#1	CSTF2-KD#2			0.1	1.4
		0.00645	0.00038			0.002299	0.008318	0.000237	0.000867	2.1e-05	8.03e-05		PANC-1	1.03214	0.578428	0.528851
		0.00188	0.00718			0.000307	0.001145	0.000333	0.001408	0.00038	0.001936			1.01307	0.499592	0.508502
		0.00021	0.00251			0.003058	0.016075	0.000233	0.001635	1.45e-05	0.000174			0.954785	0.4699	0.390141
						0.001698	0.00153	0.000178	0.002198	1.48e-05	0.002913		SW1990	1.07872	0.601021	0.548474
						0.002007	0.000755	0.000217	0.000156	2.27e-05	6.7e-06			1.00688	0.595002	0.545427
						0.00665	0.016534	0.000595	0.016843	5.14e-05	0.022624			0.914398	0.579418	0.531217
	Sup_Fig.3e					0.001663	0.000272	0.001888	0.000427	0.002689	0.000441
		CSTF2 protein				0.000826	0.008921	0.000984	0.000727	0.001244	4.62e-05
		S1	S2			0.00256	0.003039	0.003342	0.003844	0.005166	0.005321
		1.1	1.3			0.000409	0.00152	0.000336	0.000423	3.69e-06	0.000463		Sup_Fig.3j
		1.1	1.5			0.003444	0.001332	0.00495	0.000124	0.006019	1.07e-05			m6A ELISA
		1.1	2.1			0.026711	0.006482	0.003328	0.000627	0.000297	4.59e-05			KD control	CSTF2-KD#1	CSTF2-KD#2
		0.8	2.4			6.21e-05	0.002159	0.000268	0.002709	0.000141	0.003422		PANC-1	0.863749	0.235568	0.20987
		0.9	1.5			0.015282	0.009695	0.018179	0.000892	0.022756	6.41e-05			1.12852	0.327402	0.36217
		0.3	0.9			0.002046	0.01136	0.000223	0.001001	1.73e-05	7.05e-05			1.00773	0.341475	0.220061
		0.7	1.1			0.001496	0.003354	0.001878	0.00494	0.002639	0.00568		SW1990	1.15957	0.321999	0.355502
		0.6	1.2			0.003218	0.005235	0.003509	0.000716	0.004731	6.79e-05			0.781896	0.2493	0.23608
		0.7	1.2			0.001266	0.000773	0.000158	0.00098	1.03e-05	0.001336			1.05854	0.328443	0.277
		0.9	1.3			0.009507	0.003029	0.010589	0.000238	0.01393	1.38e-05
		0.7	0.9			0.003424	0.03994	0.000329	0.004562	2.53e-05	0.000488
		0.2	0.8			0.001757	0.00063	0.002239	0.000436	0.00273	3.82e-06
			0.9			0.017935	0.005901	0.001959	0.008953	0.000173	0.009514
			1.2			0.001144	0.001841	0.001666	0.000237	0.002107	1.69e-05
			1.2			0.004804	0.007082	0.000506	0.009459	5.03e-05	0.012099
			0.6			0.000116	0.001648	0.000144	0.000179	0.000178	1.31e-05
			1.5			0.000151	0.006869	0.000101	0.010242	7.39e-07	0.012629
			1.4			0.00301	0.022176	0.000259	0.002453	1.82e-05	0.000239
						0.000159	0.001899	0.000197	0.002494	0.000202	0.00346
						0.00475	0.007995	0.006739	0.000825	0.00726	7.03e-05
							0.002527		0.00381		0.004725
							0.003241		0.004726		0.005817
							0.002642		0.00029		2.28e-05
	Sup_Fig.3k					Sup_Fig.3l					Sup_Fig.3m
		m6A ELISA					m6A ELISA					m6A ELISA
		KD control	U2AF2-KD#1	U2AF2-KD#2			KD control	CAPRIN1-KD#1	CAPRIN1-KD#2			KD control	BUD13-KD#1	BUD13-KD#2
	PANC-1	0.870051	0.537467	0.630085		PANC-1	0.940864	0.722261	0.685536		PANC-1	1.12462	1.05443	1.13225
		1.00815	0.697733	0.656438			0.99019	0.693843	0.713363			0.862977	0.843334	0.843334
		1.1218	0.639961	0.759301			1.06895	0.767782	0.830989			1.0124	0.939487	1.02362
	SW1990	1.15682	0.699556	0.777892		SW1990	1.13394	0.546576	0.677102		SW1990	1.08595	1.0262	1.11758
		0.985278	0.622962	0.656236			0.938153	0.731208	0.72293			0.83542	0.901771	0.773593
		0.857904	0.526749	0.619705			0.927905	0.537664	0.699542			1.07863	1.11254	1.08832
	Sup_Fig.3n														Sup_Fig.3p
		MeRIP-qPCR														MeRIP-qPCR
		PANC-1			SW1990											PANC-1			SW1990
		KD control	CSTF2-KD#1	CSTF2-KD#2	KD control	CSTF2-KD#1	CSTF2-KD#2									KD control	CSTF2-KD+Vec	CSTF2-KD+Res	KD control	CSTF2-KD+Vec	CSTF2-KD+Res
	CENPF	0.99654	0.34748	0.25261	0.868253	0.338256	0.322235								CENPF	0.937375	0.284539	0.880685	1.04255	0.266115	0.81232
		1.06068	0.13726	0.3499	0.970088	0.292435	0.258133									0.92447	0.274846	0.963728	0.870623	0.225331	0.901325
		0.94278	0.2095	0.47139	1.16166	0.357543	0.375318									1.13816	0.251163	0.918084	1.08683	0.348715	0.858637
	WNT7B	0.998471	0.472305	0.394417	0.962259	0.545064	0.415954								WNT7B	0.942905	0.288208	0.838094	0.988382	0.451607	0.948119
		1.10787	0.443742	0.57746	1.1765	0.326351	0.347358									1.0535	0.296311	0.989783	1.02324	0.255809	0.802815
		0.893656	0.388987	0.443742	0.861245	0.396254	0.552672									1.0036	0.340372	0.885881	0.988382	0.401408	0.884626
	NTSR1	0.870519	0.4665	0.40052	1.13269	0.489628	0.460017								NTSR1	0.830336	0.339567	0.908632	0.970459	0.324601	0.937401
		1.09425	0.230039	0.460077	0.817765	0.52477	0.432196									1.26731	0.299737	0.802052	0.899215	0.408028	0.833202
		1.03523	0.463277	0.48631	1.04954	0.489628	0.47295									0.902355	0.392773	0.889932	1.13033	0.365195	0.766702
	Sup_Fig.3q
		MeRIP-qPCR
		PANC-1				SW1990
		KD control	U2AF2-KD	CAPRIN1-KD	BUD13 -KD	KD control	U2AF2 -KD	CAPRIN1-KD	BUD13 -KD
	CENPF	0.923028	0.975658	0.916653	1.10531	0.90201	0.81859	0.7585	1.02898
		1.04568	0.83188	0.923028	0.861216	1.15767	0.90829	0.98707	1.03614
		1.03129	1.06028	0.855267	0.910321	0.94032	1.05061	1.29345	0.93382
	WNT7B	1.09636	1.11939	0.808162	0.769886	1.02733	0.99924	1.16385	0.83445
		0.915553	0.854241	0.954433	1.07379	0.94534	1.22171	1.02023	0.89434
		0.988091	0.808162	0.780633	1.11939	1.02733	0.95853	1.15581	1.05621
	NTSR1	1.03567	1.18146	1.03567	1.18968	1.00612	0.96513	0.8402	0.9786
		0.914193	0.801387	0.953015	1.14915	1.09338	0.752	1.11636	0.93874
		1.05013	0.97304	0.752921	0.870895	0.9005	0.72638	0.90676	1.2735

## Sheet: Sup_Fig.4
	Sup_Fig.4a					Sup_Fig.4a					Sup_Fig.4b	Cell cycle					Sup_Fig.4c
		qRT-PCR										PANC-1		SW1990
		KD control	CSTF2-KD#1	CSTF2-KD#2								KD control	CSTF2 -KD	KD control	CSTF2 -KD
	PANC-1	0.007189	0.003906	0.00282							G1	54.05	11.55	48.9	11.23
		0.008431	0.004187	0.002781							S	25.3	25.67	35.16	19.16
		0.008851	0.003721	0.003023							G2/M	20.65	62.78	15.93	69.62
	SW1990	0.011125	0.004518	0.003545
		0.010821	0.004487	0.003377
		0.011281	0.004843	0.003721
	Sup_Fig.4e
		KD control						CSTF2-KD + Vector						CSTF2-KD + CSTF2-Res
	0	0.199	0.2	0.203	0.204	0.24	0.222	0.188	0.187	0.186	0.187	0.194	0.184	0.194	0.216	0.212	0.222	0.211	0.226
	24	0.666	0.665	0.675	0.739	0.706	0.683	0.47	0.466	0.487	0.496	0.533	0.491	0.634	0.619	0.641	0.659	0.695	0.661
	48	0.868	1.246	1.178	1.086	1.16	1.148	0.715	0.7	0.698	0.74	0.734	0.722	1.075	1.082	1.025	0.924	1.029	0.977
	72	1.771	1.78	1.849	1.875	1.762	1.757	1.198	1.185	1.148	1.162	1.065	1.191	1.636	1.422	1.525	1.597	1.509	1.562
	96	2.399	3.22	3.307	3.218	3.136	2.533	1.605	1.893	2.042	2.132	2.095	1.766	2.229	2.893	2.901	2.416	2.659	2.584
	SW1990	KD control						CSTF2-KD + Vector						CSTF2-KD + CSTF2-Res
	0	0.216	0.216	0.209	0.215	0.213	0.207	0.256	0.278	0.267	0.253	0.256	0.263	0.167	0.233	0.187	0.202	0.239	0.246
	24	0.586	0.587	0.58	0.598	0.576	0.577	0.399	0.412	0.417	0.422	0.43	0.416	0.566	0.607	0.635	0.578	0.6	0.54
	48	0.984	0.909	0.878	0.862	0.883	0.945	0.612	0.57	0.538	0.556	0.528	0.545	0.909	0.901	0.893	0.922	0.917	0.911
	72	1.298	1.528	1.603	1.491	1.568	1.496	1.044	0.941	0.893	0.914	0.949	1.118	1.23	1.48	1.374	1.456	1.48	1.498
	96	2.46	2.281	2.166	2.323	2.062	2.376	1.818	1.478	1.5	1.402	1.764	1.67	2.064	1.973	2.306	1.899	1.877	2.406
	Sup_Fig.4f
		Migration			Invasion
		KD control	CSTF2-KD+Vector	CSTF2-KD+CSTF2 Res	KD control	CSTF2-KD+Vector	CSTF2-KD+CSTF2 Res
	PANC-1	284	204	275	269	109	242
		303	197	262	222	97	233
		306	171	270	282	103	251
	SW1990	266	186	314	176	113	211
		301	197	264	210	118	211
		240	188	244	227	98	197
	Sup_Fig.4g
	PANC-1	Control						CSTF2-OE						CSTF2-OE+CENPF-KD						CSTF2-OE+WNT7B-KD						CSTF2-OE+NTSR1-KD
	0	0.221	0.213	0.241	0.217	0.235	0.268	0.239	0.225	0.202	0.235	0.248	0.224	0.216	0.239	0.232	0.212	0.266	0.228	0.253	0.243	0.197	0.249	0.268	0.219	0.205	0.224	0.23	0.201	0.249	0.226
	24	0.371	0.43	0.37	0.409	0.422	0.411	0.726	0.613	0.687	0.8	0.602	0.763	0.487	0.513	0.487	0.541	0.504	0.478	0.54	0.519	0.574	0.595	0.51	0.638	0.488	0.501	0.524	0.542	0.492	0.515
	48	0.622	0.589	0.552	0.685	0.655	0.542	1.319	1.142	1.065	1.453	1.269	1.046	0.874	0.823	0.893	0.859	0.809	0.877	0.879	0.897	0.905	0.968	0.997	0.889	0.872	0.798	0.711	0.857	0.784	0.699
	72	1.027	1.149	0.972	1.009	1.277	0.955	1.936	2.088	1.896	1.902	2.32	1.863	1.352	1.332	1.46	1.502	1.48	1.622	1.428	1.384	1.524	1.403	1.538	1.497	1.47	1.245	1.188	1.634	1.383	1.32
	96	1.475	1.778	1.627	1.624	1.976	1.598	3.168	2.576	3.307	3.089	3.196	3.249	2.417	2.713	2.456	2.375	2.272	2.413	2.667	2.435	2.341	2.837	2.706	2.3	2.457	2.204	2.535	2.514	2.165	2.238
	SW1990	Control						CSTF2-OE						CSTF2-OE+CENPF-KD						CSTF2-OE+WNT7B-KD						CSTF2-OE+NTSR1-KD
	0	0.233	0.237	0.226	0.229	0.263	0.222	0.215	0.221	0.232	0.211	0.246	0.228	0.229	0.243	0.224	0.252	0.27	0.025	0.236	0.196	0.234	0.232	0.218	0.23	0.249	0.24	0.212	0.245	0.264	0.236
	24	0.371	0.38	0.343	0.412	0.373	0.337	0.59	0.548	0.726	0.656	0.538	0.713	0.525	0.51	0.785	0.516	0.567	0.079	0.516	0.539	0.537	0.573	0.53	0.528	0.475	0.462	0.446	0.523	0.454	0.496
	48	0.522	0.657	0.546	0.513	0.645	0.536	0.917	0.861	1.071	0.901	0.846	1.052	0.808	0.784	1.159	0.898	0.77	0.129	0.834	0.827	0.755	0.819	0.812	0.742	0.681	0.712	0.746	0.75	0.791	0.733
	72	0.926	0.847	0.754	1.029	0.941	0.838	1.637	1.659	1.417	1.819	1.844	1.575	1.157	1.278	1.547	1.286	1.256	1.52	1.283	1.334	1.201	1.426	1.482	1.335	1.128	1.007	1.174	1.108	1.119	1.153
	96	1.39	1.372	1.253	1.366	1.348	1.231	2.428	2.751	2.577	2.385	2.211	2.532	2.028	2.198	1.982	2.254	1.945	2.212	2.12	1.848	1.904	2.083	2.209	1.771	2.142	1.848	1.973	1.918	2.054	2.144
	Sup_Fig.4h	Transwell
		Migration					Invasion
		Control	CSTF2-OE	CSTF2-OE +CENPF-KD	CSTF2-OE +WNT7B-KD	CSTF2-OE +NTSR1-KD	Control	CSTF2-OE	CSTF2-OE +CENPF-KD	CSTF2-OE +WNT7B-KD	CSTF2-OE +NTSR1-KD
	PANC-1	258	389	303	325	271	204	273	221	234	210
		236	347	286	301	299	166	258	197	230	172
		224	336	277	288	266	182	251	227	242	184
	SW1990	235	338	299	293	264	163	241	210	206	192
		279	397	287	325	324	163	228	210	226	194
		225	381	274	332	287	184	224	178	191	188

## Sheet: Sup_Fig.5
	Sup_Fig.5a
	METTL3	KD control	0.90518	1.07644	1.01838
		CSTF2-KD#1	0.82718	1.02546	0.76646
		CSTF2-KD#2	0.94362	1.05429	1.21106
	METTL14	KD control	0.98809	1.09636	0.91555
		CSTF2-KD#1	0.92833	0.93479	1.09636
		CSTF2-KD#2	0.88437	0.79153	1.01587
	WTAP	KD control	0.92107	1.29359	0.78534
		CSTF2-KD#1	1.03626	0.89588	1.02199
		CSTF2-KD#2	0.98036	1.13397	0.94697
	ALKBH5	KD control	0.83248	1.1138	1.05372
		CSTF2-KD#1	1.27942	1.1855	0.93659
		CSTF2-KD#2	0.87995	0.91098	1.07586
	FTO	KD control	1.04306	1.07984	0.8771
		CSTF2-KD#1	0.90176	1.08735	0.81837
		CSTF2-KD#2	0.92071	0.90803	1.06497
	RBM15	KD control	1.11705	1.04224	0.84071
		CSTF2-KD#1	1.01374	1.12482	1.26548
		CSTF2-KD#2	1.12482	0.96573	0.85838
	RBM15B	KD control	0.85817	0.91976	1.22207
		CSTF2-KD#1	0.76278	1.21363	1.06388
		CSTF2-KD#2	1.05653	0.93909	1.04923

## Sheet: Sup_Fig.6
	Sup_Fig.6a,b,c									Sup_Fig.6d					Sup_Fig.6e
		Elongation rate									EU assay					EU assay
		PANC-1				SW1990				SW1990	KD control	CSTF2-KD#1	CSTF2-KD#2		SW1990	Control	CSTF2-OE
		CENPF	WNT7B	NTSR1		CENPF	WNT7B	NTSR1			7.745	35.331	29.2			29.847	19.973
		0.949663	1.1053	1.0103		0.9102	1.05185	0.9718			5.143	43.235	43.153			41.425	20.662
	siControl	1.09924	0.949	0.9649		0.9187	0.97834	0.9707			8.274	33.941	36.362			20.521	18.481
		0.951093	0.9457	1.0248		1.1712	0.96981	1.0575			4.429	26.323	32.351			23.527	12.303
		1.55685	1.6326	1.1772		1.8805	1.4263	1.301			24.01	18.251	33.913			22.315	15.709
	siCSTF2#1	1.70801	1.4839	1.3417		1.8565	1.38447	1.194			16.239	17.264	23.979			32.556	16.915
		1.54937	1.537	1.3778		1.539	1.67113	1.3618			15.25	33.912	35.11			19.456	20.899
		1.43209	1.3727	1.4264		1.4903	1.57279	1.6975			16.858	33.892	39.983			27.923	19.911
	siCSTF2#2	1.85474	1.3173	1.368		1.9646	1.65734	1.368			21.188	35.412	39.953			19.373	20.591
		1.55932	1.5952	1.4559		2.2825	1.61489	1.3164			27.855	33.178	36.824			23.503	18.097
											26.499	53.241	20.207			18.403	14.235
		1.02055	1.0033	0.9919		1.0324	1.03443	0.9949			26.027	37.589	28.075			40.753	18.837
	Control	1.02407	0.8812	1.0031		0.9055	0.892976	1.0193			24.909	33.375	39.687			25.865	15.595
		0.955382	1.1155	1.005		1.0621	1.0726	0.9858			13.688	33.578	36.193			23.323	13.444
		0.736757	0.609	0.7707		0.5355	0.726247	0.8412			11.212	30.745	48.427			22.155	16.592
	CSTF2 OE	0.66006	0.6039	0.7267		0.5539	0.717432	0.814			9.889	33.73	22.853			26.764	10.405
		0.665412	0.6127	0.8162		0.588	0.743543	0.7863			19.905	33.017	36.974			18.941	19.043
											43.288	26.371	25.676			15.779	11.589
											21.752	24.755	23.25			23.418	20.451
											17.078	28.018	29.487			21.674	16.951
											19.454	26.64	41.607			23.567	15.134
											20.681	38.919	36.608			26.358	13.814
											48.702	21.556	35.208			23.504	15.652
											23.038	32.919	28.686			15.357	15.617
											19.062	34.571	46.504			22.494	22.672
											33.496	27.22	33.433			26.4	8.971
											40.958	35.265	34.097			18.712	25.486
											26.926	34.181	44.187			30.657
											28.475	27.383	48.332			17.383
											25.736	30.273	42.061			27.502
											5	30.939	59.401			41.788
											23.123	41.392	50.85			26.33
											46.875	49.104	33.654			16.907
												29.419	21			19.275
												46.511	20.812			18.476
												41.256	29.235			37.348
												35.567				17.14
												31.107				34.886
												32.956
												32.78

## Sheet: Sup_Fig.7
	Sup_Fig.7a							Sup_Fig.7b								Sup_Fig.7c								Sup_Fig.7d
	Sup_Fig.7f							Sup_Fig.7g
		m6A mass							METTL3-CLIP-qPCR
		KD control	METTL3-KD	CSTF2-KD				SW1990	KD control	CSTF2-KD#1	CSTF2-KD#2	Control	CSTF2-OE
	PANC-1	1.09806	0.774546	0.5318				CENPF	0.878141	0.188485	0.215017	1.00221	1.79401
		0.996223	0.72143	0.459319					1.12703	0.268412	0.442124	0.981586	2.06078
		0.90572	0.719998	0.43202					0.994831	0.395712	0.257478	1.0162	1.76931
	SW1990	1.08772	0.789705	0.516006				WNT7B	1.02091	0.358452	0.52118	1.09445	1.75347
		1.00708	0.759567	0.496154					1.07166	0.586358	0.472981	0.84102	2.09974
		0.905198	0.67727	0.380667					0.907427	0.476271	0.524805	1.06453	1.63604
								NTSR1	1.00932	0.418526	0.3376	0.952843	1.76579
									1.15941	0.328369	0.433285	1.13313	1.91894
									0.831269	0.464383	0.385122	0.914028	1.42436
	Sup_Fig.7k														Sup_Fig.7l
			ChIP-qPCR														ChIP-qPCR
		PANC-1														PANC-1
		AFF1			AFF4			Pol II Ser2P			IgG					AFF1		AFF4		Pol II Ser2P		IgG
		KD control	CSTF2-KD#1	CSTF2-KD#2	KD control	CSTF2-KD#1	CSTF2-KD#2	KD control	CSTF2-KD#1	CSTF2-KD#2	KD control	CSTF2-KD#1	CSTF2-KD#2			Control	CSTF2-OE	Control	CSTF2-OE	Control	CSTF2-OE	Control	CSTF2-OE
	CENPF	2.79695	6.07909	6.38133	2.95643	7.48424	6.12138	3.983	2.72047	3.39605	0.227487	0.289946	0.377319		CENPF	2.70168	0.837323	3.25771	1.36024	2.9977	1.15177	0.133402	0.146997
		2.16423	5.36603	5.75117	2.50334	6.93481	7.6415	9.02456	6.42571	8.90031	0.285954	0.379943	0.382586			2.17929	0.708999	2.19445	0.916277	3.71627	1.80733	0.261314	0.199416
		1.96408	5.44094	6.07909	3.10341	8.02141	6.33725	10.8819	8.18996	8.36205	0.306478	0.396078	0.508337			2.27183	0.680118	2.30355	1.04526	3.37259	2.41807	0.30861	0.112958
	WNT7B	1.37922	7.12977	6.88691	1.15978	3.2352	2.38478	4.63914	3.06069	4.83614	0.000965696	0.0468391	0.00472279		WNT7B	2.00535	0.474295	1.16785	0.575886	4.54366	1.03804	0.000602754	0.041345
		1.85814	6.47041	5.2556	1.06722	2.14928	3.66511	9.21418	8.65693	12.3279	0.0098467	0.0270891	0.00735967			1.97774	0.64343	1.3697	0.713931	3.66511	1.53034	0.0125502	0.0976562
		1.3139	4.09498	5.07658	0.689612	2.03335	2.00535	11.2656	7.58872	7.74817	0.0771525	0.00931555	0.00581444			1.30482	0.728932	1.00965	0.522628	3.58968	1.35084	0.0821188	0.116134
	NTSR1	1.09722	4.15214	3.74212	1.85814	5.44094	5.91286	3.95549	3.10341	2.00535	0.0396608	0.00168137	0.0014336		NTSR1	1.20068	0.418662	1.34151	0.78125	4.09498	2.28763	0.0206725	0.0734984
		0.770494	3.25771	4.80273	1.88407	6.20683	3.983	8.71715	7.43254	6.12138	0.0208163	0.00589561	0.00168137			0.749425	0.3545	2.03335	0.744248	4.0386	1.36024	0.0254508	0.0997082
		1.00268	2.06173	4.57527	1.29581	6.79209	4.83614	8.90031	9.87552	5.91286	0.145981	0.00211351	0.00059859			1.22591	0.340059	1.57337	0.689612	3.71627	2.55594	0.141009	0.112958
		SW1990														SW1990
	CENPF	2.57372	6.51541	5.55527	2.07607	4.41942	4.18102	5.07658	5.51689	4.86978	0.198039	0.16653	0.254168		CENPF	2.09051	0.909948	1.3139	0.754638	4.29857	1.418	0.158643	0.0804288
		1.87106	4.63914	5.74719	2.22508	6.12138	3.76815	8.47878	9.8073	7.966	0.160858	0.372124	0.193963			1.89718	0.519018	2.20971	0.64343	5.71145	2.97699	0.173602	0.116941
		2.31957	5.00669	5.11189	2.00535	4.90365	4.48111	6.79209	8.96222	7.74817	0.237147	0.213729	0.167689			2.00535	0.759887	2.43489	0.608722	6.74518	2.85572	0.129754	0.119398
	WNT7B	2.13444	5.75117	5.95399	3.51581	6.25	7.74817	3.32616	5.29216	6.38133	0.0963118	0.104665	0.0671651		WNT7B	1.70983	0.909948	2.27183	0.754638	4.41942	1.32304	0.0572673	0.0804288
		1.89718	9.53912	8.59714	2.46888	6.51541	7.58872	8.30429	7.3812	10.4386	0.372124	0.115331	0.369554			1.78244	0.519018	3.10341	0.64343	5.59391	2.30355	0.287943	0.116941
		2.11969	9.27827	7.3812	3.44345	5.47879	6.79209	13.4904	9.87552	9.40779	0.379943	0.127084	0.0572673			1.89718	0.759887	2.97699	0.608722	3.32616	2.35195	0.442533	0.119398
	NTSR1	1.39848	6.51541	5.00669	1.8199	5.2193	6.88691	3.32616	3.58968	2.73939	0.232267	0.163103	0.0419221		NTSR1	1.54099	0.909948	1.20904	0.612956	3.14674	1.10485	0.0695337	0.0804288
		1.03087	3.4674	3.41967	2.53829	8.02141	4.90365	7.74817	5.67199	8.24692	0.66152	0.150085	0.0534323			1.79484	0.519018	2.16423	0.321715	2.20971	1.58431	0.140035	0.116941
		2.60965	4.7039	6.83934	2.36831	6.93481	4.93776	7.85633	9.34281	5.44094	0.224355	0.0502009	0.0315516			2.27183	0.759887	1.89718	0.401607	4.23939	1.28686	0.0519712	0.119398
	Sup_Fig.7k													Sup_Fig.7l

## Sheet: Sup_Fig.8
								Sup_Fig.8g
										qRT-PCR
										PANC-1
										KD control			CSTF2-KD			IGF2BP2-KD
									CENPF	0.997367	0.970094	1.03254	0.290417	0.360032	0.350187	0.335922	0.286418	0.278586
									WNT7B	1.00788	1.1903	0.80181	0.363829	0.30807	0.341825	0.346597	0.316731	0.291452
									NTSR1	0.948342	1.13562	0.916038	0.252347	0.237086	0.242067	0.197987	0.179677	0.238735
										SW1990
									CENPF	0.992407	1.04899	0.958602	0.346038	0.233097	0.283025	0.275286	0.251565	0.322865
									WNT7B	1.12897	0.867546	1.00348	0.352333	0.328738	0.349899	0.288174	0.265174	0.278358
									NTSR1	1.01855	0.983857	0.997591	0.251132	0.263618	0.245964	0.226333	0.189008	0.208269
								Sup_Fig.8i
										IGF2BP2-CLIP-qPCR
										PANC-1
										KD control			CSTF2-KD#1			CSTF2-KD#2
									CENPF	0.89808	0.2199	0.331	1.06151	0.24083	0.27284	1.06659	0.23537	0.18467
									WNT7B	0.94929	0.33563	0.35476	0.89883	0.15032	0.26354	0.83683	0.13058	0.21509
									NTSR1	1.15262	0.2597	0.38821	1.03966	0.1645	0.24083	1.09658	0.3063	0.26116
										SW1990
									CENPF	0.912	0.19306	0.20266	0.92695	0.25713	0.38973	1.09714	0.32845	0.27811
									WNT7B	1.04038	0.25124	0.30717	0.90787	0.23497	0.24665	1.05977	0.24211	0.32618
									NTSR1	1.04762	0.36277	0.26741	1.16518	0.19622	0.2853	0.84309	0.4645	0.30434
	Sup_Fig.8j									Sup_Fig.8k
		YTHDF1	qRT-PCR									qRT-PCR
			PANC-1									PANC-1
			KD control			CSTF2-KD						KD control			CSTF2-KD+Vector			CSTF2-KD+CSTF2-Res
		CENPF	0.827384	1.15399	1.01863	1.01863	0.997666	0.957025			CENPF	0.907609	1.04982	1.04257	0.295278	0.264281	0.234904	0.882791	0.870637	0.895114
		WNT7B	1.01511	0.769312	1.21558	1.06558	1.10316	0.973761			WNT7B	0.997495	0.976967	1.02554	0.29862	0.343024	0.302788	0.827242	0.997495	0.905246
		NTSR1	0.976461	1.05382	0.969716	0.809798	1.03214	1.08345			NTSR1	0.958668	0.932453	1.10888	0.275305	0.253332	0.239667	0.932453	0.828804	0.870009
			SW1990									SW1990
		CENPF	1.03455	1.07104	0.89441	1.10115	1.02741	0.888232			CENPF	1.09636	0.988091	0.915553	0.209165	0.197882	0.20204	0.974488	0.830882	0.921922
		WNT7B	0.963129	1.04666	0.990206	0.963129	1.07609	1.03226			WNT7B	1.04353	0.883604	1.07287	0.339497	0.3081	0.346631	0.940481	0.807465	0.847609
		NTSR1	0.929697	1.03874	1.03156	1.04596	0.996425	0.962483			NTSR1	1.07465	0.92266	1.00269	0.272414	0.21974	0.215218	0.878961	0.955198	0.831548
		YTHDF2	qRT-PCR
			PANC-1
			KD control			CSTF2-KD
		CENPF	0.977089	1.17818	0.84473	1.12238	0.956981	1.03998
		WNT7B	1.06149	0.862199	1.07631	1.02533	0.997295	0.905065
		NTSR1	0.859359	1.23228	0.908358	0.927445	1.058	0.940391
			SW1990
		CENPF	0.958261	1.11612	0.925619	1.06326	1.04862	0.938541
		WNT7B	0.887005	0.950669	1.16233	1.06956	0.887005	0.99104
		NTSR1	0.860092	0.981162	1.15874	1.09624	1.02283	0.872099
		YTHDF3	qRT-PCR
			PANC-1
			KD control			CSTF2-KD
		CENPF	0.920183	0.993088	1.08673	1.01395	0.882699	0.939518
		WNT7B	0.974428	0.981206	1.04437	1.12711	1.02287	0.872138
		NTSR1	1.01662	0.916226	1.06716	1.10479	0.941984	1.05979
			SW1990
		CENPF	0.96555	1.03485	0.9996	0.93266	1.09386	0.913466
		WNT7B	1.01139	1.01842	0.970189	1.09911	1.07649	0.911514
		NTSR1	0.832698	1.09116	1.07614	0.856108	0.997138	1.06132
	Sup_Fig.8l
		RNA stability assay
			PANC-1
			KD control			CSTF2-KD			IGF2BP2-KD
	CENPF	0	82.348	102.798	114.854	89.7197	112.779	97.5015	107.518	94.9067	97.5749
		20	92.0064	86.4421	101.382	86.6635	84.2937	68.944	82.6211	76.0269	59.6495
		40	68.7678	88.8723	78.4479	48.414	45.4861	51.8888	43.666	48.4505	67.1092
		60	53.9542	72.1868	70.7012	21.0734	23.7088	35.4411	26.5095	23.2384	12.5398
			SW1990
		0	104.289	111.002	84.709	99.4782	90.9063	109.615	114.145	82.9818	102.873
		20	91.4203	86.4889	90.1617	69.3733	71.8197	66.0876	50.3781	73.2483	73.2483
		40	84.1238	66.4613	77.4097	36.4111	47.3833	36.9194	57.8692	21.9283	35.8704
		60	46.0281	57.0614	66.0022	29.1679	24.8695	27.7864	24.8422	17.0858	18.9579
			PANC-1
			KD control			CSTF2-KD			IGF2BP2-KD
	WNT7B	0	72.9702	106.835	120.195	91.3964	107.193	101.411	119.773	77.3944	102.833
		60	86.1773	73.9888	83.8207	61.9944	77.9278	65.0765	70.2369	68.3162	91.4022
		120	74.5035	63.5242	84.4038	51.7708	64.1806	58.2451	42.6406	35.6087	47.3127
		180	48.8144	57.2513	57.2513	30.9972	30.9972	34.6328	29.7364	25.887	23.9866
			SW1990
		0	130.05	88.2131	81.7372	98.2746	106.798	94.927	88.9073	99.335	111.758
		60	77.3281	84.6196	88.2131	60.0772	71.4443	61.3396	60.7255	64.1879	75.8055
		120	60.2513	71.6513	75.2135	43.6753	44.593	47.4635	31.6521	40.6232	46.3414
		180	63.2468	62.8099	52.8166	38.8205	28.6159	18.6196	20.8826	28.9247	12.1613
			PANC-1
			KD control			CSTF2-KD			IGF2BP2-KD
	NTSR1	0	83.4035	94.4865	122.11	91.862	104.069	104.069	104.91	89.45	105.64
		40	86.9453	73.6206	85.156	86.9068	69.1375	67.2469	76.7987	84.6249	64.1337
		80	66.3506	73.6206	59.7985	64.062	32.2538	53.4974	59.4255	43.8046	52.8199
		120	62.3379	53.1514	54.6457	22.1832	16.0155	26.3804	35.5804	22.5181	36.0771
			SW1990
		0	122.962	80.5642	96.4739	90.445	110.582	98.9734	91.1633	95.0347	113.802
		40	94.4885	95.8075	82.257	61.7757	67.6008	75.0078	62.6995	68.1377	79.3623
		80	69.1696	59.3867	72.107	43.9859	37.7648	43.682	49.193	39.1348	60.5637
		120	57.7627	61.4809	48.237	14.5099	21.5403	17.3753	25.1133	22.7908	19.5674

[truncated: 1 more sheets: Sup_Fig.9]
